# Supplementary material for: Effects of the VIVIFRAIL Exercise Protocol on Circulatory and Intracellular Peripheral Mediators Bridging Mitochondrial Dynamics and Inflammation in Robust and Frail Older People
Source: Aging Cell. 2025 Mar 4;24(6):e70029. doi: 10.1111/acel.70029 (PMC12151904; doi:10.1111/acel.70029)
Supplement: Supplementary file 1 — Appendix S1. [file ACEL-24-e70029-s002.xlsx]

## Sheet: Values T0 Robust
AGE	SEX	SPPB	LHG	RHG	TINETTI	MMSE	mt-ND1	TFAM	PINK1	BNIP3	ULK1	LC3B	mTOR	HIF1A	NOS3	BCL2	BAX	BCL2/BAX	TP53	IL6	IL10	IL6/IL10	TNF-A	IL-1B	TGF-B	IFN-G	TREM1	TREM2	ADAM10	CASP8	CASP1	ccf-mtDNA	ccf-nDNA	ccf-mt/nDNA	IL6 P.	IL10 P.	IL6/IL0 P.	TNF-a P.	IL-1b P.	IFN-g P.	TNFR1 P.	TREM1 P.	TREM2 P.	CAF P.	BDNF P.	NfL P.	CAP2 P.	IRISIN P.
69	0	12	19	20	27	29	100	100	100	100	100	100	100	46	41	100	100	1	67	189.212	109.429	1.72907	261	733	137	15	61	100				86.84	0.371577	233.7	2.25	2.74	0.821168	13.1	0.05	1.02	1175	364	36073	6.07	4326	30.8		83.85
76	0	10	19.3	20.3	27	29	343.43	76.84	95.93	92.66	118.1	58.6418	68.3	90	87	104.972	108.674	0.965936	94	82.932	68.7771	1.20581	319	514	55	10	139	228.153	139	138	252	185.26	0.725087	255.5	2.86	0.92	3.12568	7.18	0	1.62	1074	317	57434	6.1	3675	25.1		86.15
73	0	11	15	19	28	29	89.5	77.38	124.83	161.33	130.13	59.0496	176.54	77		75.2623	159.107	0.473029	133	95.2638	169.349	0.562529	81	143	14	1	4	375.809				20.47	0.819281	24.98	0.92	1.11	0.826126	4.6	0.05	0.18	1089	373	22444	100	6233	19.1		8.55
75	0	12	18	15	26	29	1012.61	93.3	64.17	68.78	130.13	64.6176	90.13	94	63	114.87	125.701	0.913831	143	79.5537	148.452	0.535887	198	200	85	16	63	74.7425	106	115	137	230.27	0.773227	297.8	1.47	1.6	0.91875	10.2	0.01	0.37	1258	386	51979	100	22152	24.5		16.7
71	0	12	20.3	21	28	29	138.51	93.95	100.7	100	58.24	95.2638	101.4	41	42	67.3617	97.2655	0.692555	148	200	81.2252	2.46229	379	427	39	17	78	84.6745	150	135	203	219.23	2.19063	100.08	3	1.18	2.54237	7.84	0.03	2.43	1034	450	45553	6.14	13479	33.5		18.65
75	0	12	15.67	17.32	28	30	90.13	76.31	79.55	85.26	107.18	65.5197	89.5	72	36	92.6588	80.107	1.15669	131	100	100	1	177	412	45	29	121	90.1251	150	153	233	195.95	1.65094	118.69	2.16	1.13	1.9115	8.47	0	0.93	1030	271	33485	5.73	13031	14.5		14.45
73	0	12	17	18	28	30	37.11	97.94	114.87	92.02	104.97	97.2655	70.22	56	130	37.1131	93.9523	0.395021	80	80.6642	72.1965	1.11729	544	739	161	18	57	184.037				54.65	0.019816	2758.02	1.69	2.77	0.610108	10.6	0.08	0.93	995	358	31164	7.26	5094	22.4		22.9
73	0	12	18	17	28	29	121.42	254.91	71.7	108.67	100	74.2262	113.29	224	63	180.25	130.134	1.38511	204	82.932	201.391	0.411796	351	524	103	5	39	77.3782	120	116	141	436.02	0.213777	2039.6	3.35	5.34	0.627341	8.58	0	0.35	1104	308	26377	6.86	9728	10.5		55.7
78	0	10	26	24	28	29	2.78	176.54	143.4	165.86	217.35	123.114	31.21	423		36.8567	56.6442	0.650671	59	751.618	62.8507	11.9588	78	193	113	57	421	12.5869	58	106	88	127.73	0.005768	22145.7	2.3	1.69	1.36095	10.4	0.27	0.59	1488	445	26947	6.03	8515	49.8	3.77	55.45
87	1	11	29	31	28	30	716.02	663.46	816.81	408.4	822.49	251.403	69.26			71.6978	154.756	0.463294		209.943	38.9582	5.38893						237.841				1849.99	0.688741	2686.05	2.8	1.39	2.01439	9.02	0.1	0.64	1983	524	30801	6.92	8354	46.3	11.58	71.75
69	1	10	24	30	28	30	61.99	402.78	301.05	513.37	275.11		9.41	88		29.1183	97.2655	0.29937	94	135.66	1.77013	76.6386	24	32	131	7	77	18.9465	81	147	143	3552.5	1.08013	3288.95	2.45	1.55	1.58065	8.05	0.26	0.25	1133	398	8233	52.58	22771	20.5	9.43	12.4
72	0	11	24	24	28	29	22.38	278.95	345.81	516.94	502.81	149.485	124.83	91	73	110.191	160.214	0.687771	138	26.6092	82.932	0.320856	17	3	163	5	34	1246.66	89	107	120	12917.2	0.509148	25370.2	1.7	0.72	2.35457	7.51	0.04	0.2	1129	390	21337	7.09	9663	22	12.67	55.85
77	1	11	28	26	27	28	146.41	112.51	70.71	116.47	123.97	65.0671	140.44	240	52	107.923	163.58	0.659754	49	90.1251	29.937	3.01049	17	8	124	9	414	161.328	104	169	198	6183.6	0.316414	19542.7	1.78	2.29	0.777293	8.83	0.68	0.34	987	478	29401	3.89	11453	23	7.05	196.45
68	0	12	20	26	27	30	25.88	422.81	557.9	422.81	606.29	256.685	29.32	163	96	42.6317	171.713	0.248273	57	32.0857	45.6916	0.702222	29	8	115	14	494	492.458	141	156	188	707.53	0.605649	1168.21	1.17	0.92	1.26623	7.62	0.14	0.49	1013	553	26476	50.94	13497	19.1	11.85	30.25
75	1	11	18	23	27	29	348.22	301.05	251.4	375.81	577.57	265.737	43.23	196	139	44.7512	115.669	0.386891	178	27.9322	45.0625	0.619854	7	1	164	2	105	296.905	91	143	124	3552.5	0.255934	13880.5	1.51	2.46	0.613821	10.4	0.24	0.33	1559	627	33793	39.65	4908	39.3	9.3	54.45
79	0	10	21	0	27	29	50.7	229.74	197.25	154.76	169.35	143.395	125.7	291	68	82.3591	131.951	0.624165	73	27.1684	135.66	0.200267	69	12	212	29	298	29.1183	91	113	129	1257.74	0.436358	2882.35	1.33	2.55	0.521569	8.36	0.43	0.21	952	434	25228	7.86	7912	22	10.93	0.75
70	1	11	26	30	28	30	2.18	134.72	114.87	119.75	269.45	163.58	71.2	119	87	57.0382	93.9523	0.607097	204	39.5021	95.2638	0.41466	100	36	138	2	52	75.7858	94	81	99	80.95	0.84062	96.3	2.15	1.56	1.37821	6.29	0.12	0.37	1638	468	26279	5.95	5535	7.48	10.8	209.9
78	0	11	13	11	27	28	411.25	136.6	148.45	85.86	434.69	145.397	110.96	110	101	273.208	202.792	1.34723	131	20.8772	431.691	0.048361	227	54	188	3	114	189.212	124	98	145	505.23	0.050654	9974.21	3.1	0.54	5.74074	9.24	0.2	0.52	1530	816	17884	4.59	9891	49.8	8.83	111.9
80	1	11	18	24	26	29	14.16	109.43	102.1	85.26	225.01	108.674	106.44	203		102.101	123.971	0.823591	44	141.421	12.5	11.3137	93	142	63	15	330	135.66	118	119	227	977.01	1.02599	952.26	3.36	1.52	2.21053	13.2	0.22	0.71	2025	627	58175	3.74	5499	73.8	4.14	39.55
74	1	12	26	32	27	30	27.36	355.54	482.32	516.94	531.47	828.212	43.83	95	42	30.1452	98.6233	0.30566	154	10.1532	225.012	0.045123	192	65	132	5	63	39.7768	106	71	254	5374.06	0.743972	7223.47	0.95	1.65	0.57697	6.39	0.33	0.31	1092	484	23535	3.91	5989	18.4	8.06	93.45
70	0	11	16	18	28	30	66.9	77.38	79	72.7	70.71	79.5537	68.78	520	46	70.2222	160.214	0.438303	92	118.099	520.537	0.22688	67	38	122	53	405	82.3591	90	81	139	702.58	0.302492	2322.64	2.25	1.06	2.12264	8.67	1.76	0.6	1231	505	24718	4.55	5077	32.5	12.45	68.6
69	0	11	14	14	28	28	68.78	182.77	242.84	118.92	788.99	350.642	68.3	424	102	83.5088	187.905	0.444421	66	46.3294	86.4537	0.535887	59	74	123	29	381	767.411	88	108	145	1457.39	1.5783	923.39	2.66	2.35	1.13191	12.6	0.55	0	1990	832	34774	8.15	9529	39	6.69	36.7
67	1	11	26	32	28	30	36.86	201.39	280.89	163.58	788.99	185.318	25.53	123	55	27.1684	126.576	0.214641	152	50	80.6642	0.619854	33	10	114	5	76	169.349	118	128	179	963.4	0.17403	5535.82	1.13	0.82	1.37973	6.74	0.31	0.42	1057	341	16230	4.98	5104	32.1	7.13	80.05
68	0	12	16	14	28	30	170.53	185.32	162.45	149.48	181.5	97.942	127.46	391	52	92.6588	127.456	0.726986	77	26.7943	41.466	0.646176	71	39	109	44	263	209.943	76	136	119	2960.15	0.594082	4982.74	0.87	0.97	0.892086	7.33	1.68	0.41	1091	474	19505	5.05	9719	77.7	9.22	64
66	1	12	37	38	28	29	36.1	116.47	165.86	77.38	253.15	194.531	57.04	92	82	32.9877	102.811	0.320856	157	41.7544	159.107	0.262429	27	53	119	11	65	408.405	107	106	168	712.51	0.203061	3508.83	1.78	2.42	0.735537	10.8	0.15	1.22	1029	252	18197	3.87	33453	28	10.73	240.75
72	0	11	18	20	28	29	706.16	154.76	114.08	122.26	218.86	115.669	132.87	860	40	114.87	168.179	0.68302	57	273.208	133.793	2.04202	69	288	93	51	289	87.0551	48	88	94	1863.02	0.123783	15050.6	2.13	1.31	1.62595	9.65	0.3	0.74	973	263	21646	2.63	32835	29.3	6.04	173.05
69	1	11	30	34	28	28	81.23	129.24	104.97	80.66	214.35	92.0188	64.62	110	40	119.748	142.405	0.840896	101	26.7943	10.0134	2.67585	50	20	257	6	64	47.9632	113	73	158	2143.66	0.306406	6996.14	2.72	1.27	2.14173	7.07	0.17	0.29	872	425	13435	7.74	12135	25.2	4.05	92.8
66	0	11	18	22	28	30	30.57	88.27	124.83	112.51	597.94	61.5572	66.9	82	191	41.466	62.8507	0.659754	177	26.2429	80.107	0.327598	46	16	213	4	78	105.702	133	110	160	3679.33	0.502644	7319.95	0.85	1.07	0.791589	5.89	0.11	0.49	1349	352	58326	1	19909	52.4	7.59	44.05
72	0	11	22	24	28	29	110.96	103.53	97.27	79	131.04	144.393	119.75	86	82	117.284	160.214	0.732043	127	29.5248	28.9172	1.02101	25	23	199	4	103	56.2529	137	96	105	3527.66	0.211046	16715.2	2.93	1.79	1.63687	10.3	0.22	0.74	1801	440	38999	6.76	18895	35.6	6.33	71.2
70	0	12	10	10	28	28	104.25	221.91	170.53	161.33	215.85	116.473	108.67	434	175	63.2878	169.349	0.373712	37	11.6629	33.6808	0.346277	47	56	160	7	968	263.902	80	109	136	867.17	0.006861	126393	41.9	4.63	9.04968	8.03	0.53	1.36	1284	738	15495		10349	30.8	9.43	50.35
71	0	12	27	24	28	30	11.19	168.18	234.57	165.86	185.32	137.554	15.93	37		11.344	62.4165	0.181747	85	43.8303	123.971	0.353553	26	10	122	2	42	327.161	119	100	83	445.29	0.425281	1047.05	2.21	1.81	1.22099	7.48	0.18	0.48	1290	317	17703	6.63	6080	30.8	7.23	8.4
72	1	11	36	42	28	30	33.45	104.25	150.52	92.02	120.58	33.6808	94.61	97	46	42.9283	111.729	0.384219	156	32.9877	159.107	0.20733	82	26	208	8	74	1.88407	98	108	155	156.55	1.36138	114.99	1.63	1.98	0.823232	10.2	0.04	2.47	1314	479	26333	7.01	2254	35.8	9.58	81.95
81	1	10	26	30	28	29	3.79	82.93	100.7	64.17	193.19	75.7858	110.19	48	53	95.2638	174.11	0.547147	96	4.45016	33.6808	0.132127	68	26	202	2	58	96.5936	104	82	173	602.09	0.798484	754.04	1.56	1.91	0.816754	9.79	0	0.43	1546	453	40633	6.02	11464	46	5.57	19.85
70	0	11	16	18	28	30	62.42	198.62	164.72	118.1	177.77	79.5537	126.58	118	352	140.445	164.718	0.852635	335	59.8739	209.943	0.285191	16	3	249	6	134	142.405	113	126	122	6.76	0.310371	21.76	1.29	1.34	0.962687	7.56	0.36	0.52	1151	489	45533	6.2	15504	29.2	6.82	84.5
79	1	12	32	32	27	30	81.79	76.84	104.25	58.24	212.87	60.7097	161.33	48	66	117.284	140.445	0.835088	160	42.9283	81.7902	0.524858	41	24	167	3	65	84.0896	105	120	156	445.29	0.641722	693.9	1.54	1.18	1.30508	7.62	0.17	0.61	1109	432	40377	6.95	18943	26.8	11.56	236.8
73	0	11	21	14	27	28	73.2	68.3	128.34	71.2	256.69	113.288	142.41	80	90	101.396	116.473	0.870551	200	11.6629	44.7512	0.260616	15	2	273	4	44	130.134	150	104	220	169.11	0.396248	426.78	2.21	2.65	0.833962	8.22	0.28	0.4	1453	476	52814	6.46	6370	34.1	6.85	81
66	0	10	24	26	27	28	30.99	123.97	127.46	122.26	422.81	169.349	164.72	103	131	118.099	144.393	0.817902	154	65.9754	104.247	0.632878	22	26	179	5	57	554.044	96	87	105	970.18	1.18947	815.64	2.72	1.98	1.37374	13.3	0.09	0.62	1558	688	27284	6.39	38610	22.6	8.43	127.6
76	0	12	10	20	27	28	134.72	68.3	163.58	116.47	416.99	114.87	105.7	233	29	177.768	218.859	0.812252	67	160.214	172.907	0.926588	70	48	160	9	376	61.5572	40	90	74	395.23	0.654217	604.12	2.38	1.63	1.46012	7.59	0.03	0.71	919	418	42395	6.16	22608	33.2	11.07	19.5
72	0	11	27	26	28	28	53.59	51.41	151.57	50.35	202.79	131.039	62.42	65	54	47.6319	148.452	0.320856	203	38.6891	105.702	0.366021	18	10	144	6	57	228.153	85	94	110	114.97	1.95127	58.92	2.29	1.05	2.18095	5.22	0.19	0.85	764	329	23187	7.46	20154	20.2	4.98	52.5
79	1	12	21	31	28	30	123.97	102.81	131.04	144.39	150.52	79.0041	187.9	396	36	190.528	231.338	0.823591	61	89.5025	181.504	0.493116	43	92	127	26	459	56.6442	90	89	128	409.34	1.21263	337.56	1.73	1.45	1.1931	7.73	0.23	0.45	1341	609	47603	5.92	3135	62.9	9.62	285.35
82	1	10	27	28	25	26	47.63	115.67	263.9	76.84	472.4	130.134	45.69			44.7512	137.554	0.325335		200	119.748	1.67018						419.887				623.59	0.065506	9519.56	4.18	1.2	3.48333	7.29	0.3	0.54	1335	534	13860	7.8	6204	23	10.56	28.65
82	0	11	16	17	27	26	577.57	94.61	201.39	43.53	381.06	65.5197	161.33	102	84	26.0616	207.053	0.125869	183	179.005	422.807	0.423373	52	32	149	7	35	102.811	99	126	122	623.59	0.35069	1778.17	0.7	1.44	0.482639	4.19	0.06	0.23	709	380	27662	5.69	1615	27	7.91	53.75
72	0	12	18	18	27	30	331.73	168.18	239.5	190.53	249.67	72.1965	64.62	134	68	93.3033	118.921	0.784584	217	19.4791	39.2292	0.496546	27	3	126	4	46	102.811	103	130	127	360.78	1.48958	242.2	3.04	1.7	1.78824	9.92	0.5	0.77	1360	485	31896	6.8	5865	28.8	15.16	98.55
81	0	11	17	20	27	29	19.75	185.32	215.85	212.87	416.99	22.0676	50.7	81	175	122.264	102.811	1.18921	178	34.151	182.766	0.186856	22	3	199	3	57	109.429	91	94	147	1761.33	0.285488	6169.55	2.44	2.43	1.00412	10.7	0.55	0.67	1737	597	37291	7.67	3528	48.3	5.18	30.55
74	1	12	27	29	28	30	50.7	62.85	75.26	68.3	64.62	73.7135	111.73	766		107.923	142.405	0.757858	66	149.485	316.017	0.473029	20	192	146	42	479	402.782	68	109	75	1116.33	1.21263	920.58	3.07	1.98	1.55051	9.97	0.23	0.94	1217	447	40049	6.35	9185	30.6	5.97	125.7
77	0	11	17	22	27	30	48.3	142.41	172.91	102.1	226.58	195.884	34.87	92	112	31.4253	128.343	0.244855	190	52.4858	81.2252	0.646176	70	85	154	9	71	298.97	92	118	99	368.45	1.01289	363.76	2.93	2.54	1.15354	9.41	0	0.47	980	205	15590	7.36	1995	34.1	8.06	60.95
73	0	12	17	24	28	29	50	151.57	211.4	184.04	348.22	72.6986	20.88	134		62.4165	72.1965	0.864537	282	324.901	211.404	1.53687	45	6	187	10	54	117.284	135	133	139	395.23	2.29145	172.48	3.53	2.15	1.64186	11.6	0.09	1.41	1472	387	36001	4.73	2832	49.4	6.56	69.7
72	0	10	12	12	27	29	164.72	171.71	316.02	425.75	262.08	99.3093	155.83	516	68	114.076	141.421	0.806642	48	506.303	34.8686	14.5203	74	284	145	10	544	42.3373	66	82	72	292.3	0.557094	524.69	1.1	1.5	0.733333	8.66	0.24	0.23	980	354	22390	37.63	25988	42.6	16.03	47.5
72	1	12	38	40	28	29	46.98	256.69	298.97	160.21	614.75	324.901	47.63	449	131	35.6013	128.343	0.277392	61	220.381	163.58	1.34723	123	239	141	17	626	176.541	62	96	54	549.61	2.96333	185.47	0.92	1.58	0.582278	8.69	0.19	0.28	1087	499	20925	5.89	23706	27.1	7.87	31
75	0	11	16	18	27	27	87.06	176.54	327.16	123.97	696.44	191.853	105.7			126.576	202.792	0.624165		22.2211	29.937	0.742262						96.5936				1724.65	0.083631	20622.2	1.9	1.99	0.954774	10.4	0.17	1.12	1072	467	25279	25.17	31226	29.8	14.73	31

## Sheet: Corr T0 Robust
R	AGE	SPPB	LHG	RHG	TINETTI	MMSE	mt-ND1	TFAM	PINK1	BNIP3	ULK1	LC3B	mTOR	HIF1A	NOS3	BCL2	BAX	BCL2/BAX	TP53	IL6	IL10	IL6/IL10	TNF-A	IL-1B	TGF-B	IFN-G	TREM1	TREM2	ADAM10	CASP8	CASP1	ccf-mtDNA	ccf-nDNA	ccf-mt/nDNA	IL6 P.	IL10 P.	IL6/IL0 P.	TNF-a P.	IL-1b P.	IFN-g P.	TNFR1 P.	TREM1 P.	TREM2 P.	CAF P.	BDNF P.	NfL P.	CAP2 P.	IRISIN P.
AGE	1	-0.17185	-0.0182719	-0.0573051	-0.435532	-0.196341	0.176608	-0.162844	-0.0555947	-0.176372	-0.0302923	-0.21135	0.175946	-0.0240095	-0.110111	0.205255	0.173537	0.168716	-0.0274392	0.169078	0.110734	0.015206	0.157968	0.0955886	0.0696168	-0.0315273	-0.00574984	-0.141264	-0.0403954	0.025663	0.0494093	-0.0575481	-0.0388687	0.0559522	0.13443	0.0986896	-0.0220242	0.0881338	-0.122004	-0.0139542	0.0909425	0.119549	0.271857	0.0589173	-0.324291	0.138561	-0.0523086	-0.119955
SPPB	-0.17185	1	-0.0637756	0.000104762	0.146739	0.297824	0.14131	-0.0654488	-0.105144	-0.0196565	-0.213953	-0.0668084	-0.0601923	-0.0369313	-0.248811	-0.0164925	-0.126022	0.0896219	0.0107154	-0.014166	0.282457	-0.0940367	0.177477	0.202144	-0.254352	0.173119	-0.0230723	0.061001	0.150959	0.171525	0.0282202	-0.139046	0.177088	-0.209124	-0.0179043	0.126533	-0.0756317	0.0211193	-0.135301	0.273276	-0.141623	-0.082143	0.132656	-0.190966	-0.00836287	-0.0710213	0.128897	0.0655455
LHG	-0.0182719	-0.0637756	1	0.829637	0.15427	0.148165	-0.377398	0.0254102	-0.0013246	-0.107523	0.0103562	0.147252	-0.226224	-0.18945	-0.177723	-0.260791	-0.236735	-0.270635	0.0560425	-0.0197973	-0.11493	0.028202	-0.244476	-0.204655	0.094026	-0.12488	-0.1226	-0.023867	0.0470566	-0.158903	0.0749509	0.152646	0.129877	0.0319327	-0.0325635	-0.0127171	-0.0193619	-0.0719192	-0.0308983	0.00221592	0.0420722	-0.0371121	-0.132017	-0.0575307	0.0713308	-0.206909	-0.144775	0.309413
RHG	-0.0573051	0.000104762	0.829637	1	0.221056	0.266687	-0.450686	0.0414883	0.110956	0.02178	0.177255	0.164021	-0.340072	-0.136689	-0.179082	-0.281435	-0.152684	-0.335861	0.0593845	0.0702908	-0.0649246	0.120726	-0.222789	-0.173862	0.060939	-0.161988	-0.0425798	-0.00750778	0.0120142	-0.16725	0.100502	0.181105	0.246758	-0.0283446	-0.0434616	-0.142249	0.0654958	-0.0758292	-0.123898	0.0727025	0.0741357	0.0232447	-0.120693	-0.139661	0.0142926	-0.0913337	-0.0983058	0.329316
TINETTI	-0.435532	0.146739	0.15427	0.221056	1	0.3395	-0.180221	0.0539047	-0.0904873	0.0751118	-0.206951	-0.00986468	-0.0830452	0.0220925	-0.118438	-0.201938	-0.091054	-0.190188	0.000302221	0.0565214	0.0462373	-0.0606281	-0.0415337	0.0857572	-0.0585535	0.11759	0.00181353	-0.0218361	-0.124903	-0.149613	-0.170408	-0.0305492	0.0959417	-0.0573431	-0.0386294	-0.116881	0.103162	-0.14131	-0.0318128	0.062509	0.0181407	-0.212648	-0.187137	-0.192385	0.0996887	0.0449468	-0.246293	0.0311259
MMSE	-0.196341	0.297824	0.148165	0.266687	0.3395	1	-0.230558	0.134236	0.0187376	0.243873	-0.188248	-0.106122	-0.235808	-0.0845352	-0.0692013	-0.287638	-0.397589	-0.135914	0.111253	-0.0150364	0.0538654	-0.104358	0.0613974	0.0200821	-0.16064	0.0737948	0.0410857	-0.138643	0.086226	0.190492	0.0307917	-0.0871547	0.250162	-0.235913	-0.258464	-0.175237	-0.0807648	-0.112587	-0.00395979	0.0628304	0.0849021	-0.143055	0.0586591	-0.113608	-0.226774	0.012485	0.191579	0.110735
mt-ND1	0.176608	0.14131	-0.377398	-0.450686	-0.180221	-0.230558	1	-0.114881	-0.180233	-0.112677	-0.186817	-0.204556	0.391307	0.192327	-0.249883	0.387931	0.354499	0.316316	-0.065323	0.181871	-0.0308801	0.256927	0.139392	0.233664	-0.198161	0.152238	0.164324	-0.107189	-0.0223507	0.265588	-0.0477197	-0.00605115	-0.0702315	-0.0214651	0.068631	-0.104651	0.0783692	-0.0349158	0.00334014	0.0226214	-0.213264	-0.0398588	0.122692	0.0717894	0.106989	0.0786984	0.239799	0.128746
TFAM	-0.162844	-0.0654488	0.0254102	0.0414883	0.0539047	0.134236	-0.114881	1	0.693523	0.783745	0.522695	0.557894	-0.320581	0.359425	0.327606	-0.186892	-0.011481	-0.285183	-0.0766672	-0.127978	-0.154635	0.0591965	-0.118703	-0.219979	0.00902151	-0.0494482	0.125065	0.0845561	-0.192293	0.1397	-0.120193	0.436191	-0.20498	0.415042	-0.0781498	0.118786	-0.132024	0.0763005	0.349219	-0.352067	0.117235	0.282599	-0.464557	0.187559	0.018442	-0.015732	0.230588	-0.0535264
PINK1	-0.0555947	-0.105144	-0.0013246	0.110956	-0.0904873	0.0187376	-0.180233	0.693523	1	0.670501	0.777586	0.575482	-0.39027	0.142403	0.360777	-0.380001	0.0666475	-0.514492	0.0693175	-0.132867	-0.065125	-0.0265104	-0.30251	-0.405161	0.184005	-0.167425	-0.00187992	0.238186	-0.260135	0.0267527	-0.19102	0.270201	-0.0170004	0.212788	-0.19171	-0.0408011	-0.0905707	-0.118729	0.26535	-0.260975	-0.00749172	0.22274	-0.438159	0.2898	-0.0302543	0.0534848	0.43517	-0.188542
BNIP3	-0.176372	-0.0196565	-0.107523	0.02178	0.0751118	0.243873	-0.112677	0.783745	0.670501	1	0.455954	0.347614	-0.274389	0.270561	0.196235	-0.165886	-0.14167	-0.183871	-0.138192	-0.00547577	-0.143283	0.153654	-0.137048	-0.203449	-0.101819	-0.0934007	0.0919268	0.0468791	-0.260877	0.0818204	-0.183327	0.27643	0.016186	0.219298	-0.143746	0.0247622	-0.0773258	-0.0147228	0.269732	-0.269221	0.108307	0.177233	-0.286586	0.175597	-0.0462994	0.0317056	0.300738	-0.121563
ULK1	-0.0302923	-0.213953	0.0103562	0.177255	-0.206951	-0.188248	-0.186817	0.522695	0.777586	0.455954	1	0.595244	-0.330772	0.17112	0.443318	-0.20487	0.142833	-0.328803	0.120102	-0.173167	-0.125354	0.00679586	-0.298008	-0.415153	0.248721	-0.310962	-0.0101808	0.277069	-0.136824	-0.11202	-0.062489	0.425652	-0.0661784	0.333189	-0.125985	-0.117915	-0.0137348	-0.0384006	0.182135	-0.297894	0.196374	0.304678	-0.23474	0.0671514	0.130625	0.138747	0.217279	-0.0246848
LC3B	-0.21135	-0.0668084	0.147252	0.164021	-0.00986468	-0.106122	-0.204556	0.557894	0.575482	0.347614	0.595244	1	-0.326504	0.215088	0.214795	-0.293292	0.129016	-0.489667	-0.150494	-0.146502	-0.143236	0.0538334	-0.103075	-0.0695177	0.0110717	0.0292601	0.172143	0.309147	-0.19008	-0.249755	-0.249953	0.303789	-0.129296	0.308587	0.020693	0.0817514	0.00882698	0.100684	0.187111	-0.210176	0.0569942	0.221757	-0.442472	0.0718686	0.183683	-0.0395519	0.181984	0.00719443
mTOR	0.175946	-0.0601923	-0.226224	-0.340072	-0.0830452	-0.235808	0.391307	-0.320581	-0.39027	-0.274389	-0.330772	-0.326504	1	0.112448	-0.176313	0.619269	0.525219	0.419072	-0.132967	-0.00734835	0.0713462	-0.120717	-0.000144576	0.136249	0.112705	0.00147728	0.0232242	-0.0993204	-0.0986109	-0.138954	-0.112012	-0.0586187	-0.0395726	-0.0825049	-0.173895	-0.023391	-0.140662	-0.0491114	-0.029751	-0.116285	-0.0814023	0.0861349	0.268693	-0.0827657	0.188397	0.00754137	0.117761	0.235587
HIF1A	-0.0240095	-0.0369313	-0.18945	-0.136689	0.0220925	-0.0845352	0.192327	0.359425	0.142403	0.270561	0.17112	0.215088	0.112448	1	-0.0176501	0.15085	0.385292	-0.04687	-0.442552	0.243718	0.103658	0.148012	-0.0278461	0.100237	-0.123753	0.481201	0.656081	-0.0590123	-0.574763	-0.0919346	-0.390927	0.272893	-0.0958163	0.25506	0.0467584	0.0369267	-0.000346941	0.150325	0.510012	-0.189439	-0.0118831	0.359972	-0.178906	-0.183315	0.0441772	0.19358	0.120735	0.218804
NOS3	-0.110111	-0.248811	-0.177723	-0.179082	-0.118438	-0.0692013	-0.249883	0.327606	0.360777	0.196235	0.443318	0.214795	-0.176313	-0.0176501	1	-0.17805	-0.0662942	-0.150676	0.264097	-0.27137	-0.0834624	-0.219218	-0.299939	-0.281071	0.389739	-0.357174	-0.0525055	0.575526	0.0532544	0.167269	-0.1592	0.0531306	-0.210739	0.134516	-0.0265703	0.210205	-0.153853	0.155558	0.132284	-0.102676	0.373903	0.293908	0.0297569	0.247531	-0.0242185	0.0915834	-0.10404	-0.100347
BCL2	0.205255	-0.0164925	-0.260791	-0.281435	-0.201938	-0.287638	0.387931	-0.186892	-0.380001	-0.165886	-0.20487	-0.293292	0.619269	0.15085	-0.17805	1	0.477507	0.815326	-0.0772434	-0.0705555	0.0343652	-0.0158734	-0.0386895	0.0444631	0.176522	-0.0450438	0.101461	-0.160415	0.00373726	-0.22187	-0.0494519	0.0185634	-0.0849342	-0.00701165	0.236941	-0.0182761	0.195077	0.199573	-0.0141549	0.0811758	0.116031	0.196648	0.364173	0.0717202	0.276576	0.112595	0.0118329	0.263375
BAX	0.173537	-0.126022	-0.236735	-0.152684	-0.091054	-0.397589	0.354499	-0.011481	0.0666475	-0.14167	0.142833	0.129016	0.525219	0.385292	-0.0662942	0.477507	1	-0.0234413	-0.271389	-0.095158	0.0659045	-0.119917	-0.220747	-0.0893441	0.145489	0.0139352	0.285623	0.158201	-0.290313	-0.211888	-0.202524	0.209266	-0.130719	0.156196	-0.0313206	-0.16854	0.101441	-0.0914637	0.124117	-0.190834	-0.149067	0.325712	-0.0585975	0.108806	0.239385	0.032764	0.156088	0.115661
BCL2/BAX	0.168716	0.0896219	-0.270635	-0.335861	-0.190188	-0.135914	0.316316	-0.285183	-0.514492	-0.183871	-0.328803	-0.489667	0.419072	-0.04687	-0.150676	0.815326	-0.0234413	1	0.100029	0.0468277	0.077734	0.0517734	0.153713	0.139692	0.086509	0.0121658	-0.0481548	-0.239032	0.283705	0.00331348	0.17052	-0.188512	0.0286949	-0.181194	0.300288	0.00802113	0.195985	0.243996	-0.138782	0.206489	0.216016	0.0270627	0.527061	-0.0927669	0.0789512	0.161059	-0.152456	0.233185
TP53	-0.0274392	0.0107154	0.0560425	0.0593845	0.000302221	0.111253	-0.065323	-0.0766672	0.0693175	-0.138192	0.120102	-0.150494	-0.132967	-0.442552	0.264097	-0.0772434	-0.271389	0.100029	1	-0.303875	0.270156	-0.423944	-0.200706	-0.420594	0.305263	-0.554047	-0.714001	0.0139094	0.379562	0.0857072	0.100046	-0.229237	0.118906	-0.313969	-0.0030367	0.0360934	-0.081543	-0.165009	-0.243423	0.042168	0.124226	-0.173679	0.106006	0.0819864	-0.190672	-0.162603	-0.000860629	0.188127
IL6	0.169078	-0.014166	-0.0197973	0.0702908	0.0565214	-0.0150364	0.181871	-0.127978	-0.132867	-0.00547577	-0.173167	-0.146502	-0.00734835	0.243718	-0.27137	-0.0705555	-0.095158	0.0468277	-0.303875	1	0.220739	0.656845	0.286549	0.541526	-0.456052	0.542741	0.252545	-0.0821987	-0.238789	0.12919	-0.302763	-0.26639	0.159347	-0.261057	0.150192	-0.0834294	0.0890362	0.142123	-0.14491	0.110521	-0.151087	-0.216814	0.0717476	-0.122513	-0.0196417	0.0325192	-0.0961585	-0.096146
IL10	0.110734	0.282457	-0.11493	-0.0649246	0.0462373	0.0538654	-0.0308801	-0.154635	-0.065125	-0.143283	-0.125354	-0.143236	0.0713462	0.103658	-0.0834624	0.0343652	0.0659045	0.077734	0.270156	0.220739	1	-0.491871	0.15325	0.138274	0.00159024	0.0959362	-0.143568	0.0182023	-0.0767522	-0.247735	-0.188249	-0.258585	0.0916797	-0.287278	-0.0972382	-0.0376801	-0.157326	-0.085903	-0.0774777	0.0127285	-0.0755193	-0.0480742	0.0189214	-0.230023	-0.219949	-0.120614	0.00757791	0.10832
IL6/IL10	0.015206	-0.0940367	0.028202	0.120726	-0.0606281	-0.104358	0.256927	0.0591965	-0.0265104	0.153654	0.00679586	0.0538334	-0.120717	0.148012	-0.219218	-0.0158734	-0.119917	0.0517734	-0.423944	0.656845	-0.491871	1	0.191678	0.365588	-0.387729	0.396287	0.299948	-0.0711747	-0.0945565	0.322077	-0.140632	0.0103499	0.0689142	0.0199774	0.219951	-0.0920247	0.221865	0.173891	-0.0927114	0.0972382	-0.157974	-0.141506	-0.0213701	0.0872793	0.172113	0.0416687	-0.0514223	-0.110935
TNF-A	0.157968	0.177477	-0.244476	-0.222789	-0.0415337	0.0613974	0.139392	-0.118703	-0.30251	-0.137048	-0.298008	-0.103075	-0.000144576	-0.0278461	-0.299939	-0.0386895	-0.220747	0.153713	-0.200706	0.286549	0.15325	0.191678	1	0.801227	-0.404349	0.320936	0.0589171	-0.322018	0.0789437	-0.0848874	0.127247	-0.393679	0.0840803	-0.232631	0.0105838	-0.0593968	-0.0683494	0.0200093	-0.423243	0.106651	-0.156624	-0.193783	0.0106398	-0.152171	-0.124845	-0.0625524	0.0939098	-0.205858
IL-1B	0.0955886	0.202144	-0.204655	-0.173862	0.0857572	0.0200821	0.233664	-0.219979	-0.405161	-0.203449	-0.415153	-0.0695177	0.136249	0.100237	-0.281071	0.0444631	-0.0893441	0.139692	-0.420594	0.541526	0.138274	0.365588	0.801227	1	-0.545084	0.528459	0.253856	-0.155163	-0.156983	-0.107682	-0.0599542	-0.320779	0.0752654	-0.17627	0.123271	0.0295956	-0.0183964	0.154676	-0.344219	0.174946	-0.20873	-0.277466	0.0194955	-0.137493	0.0702303	-0.0767272	-0.0295369	-0.0992711
TGF-B	0.0696168	-0.254352	0.094026	0.060939	-0.0585535	-0.16064	-0.198161	0.00902151	0.184005	-0.101819	0.248721	0.0110717	0.112705	-0.123753	0.389739	0.176522	0.145489	0.086509	0.305263	-0.456052	0.00159024	-0.387729	-0.404349	-0.545084	1	-0.401588	-0.14753	-0.0963368	-0.0198491	-0.312101	-0.127168	0.136587	-0.145079	0.123739	-0.0259376	0.275511	-0.162595	0.060776	0.0738737	-0.048291	0.184631	0.243936	0.0764405	0.150307	-0.0212784	0.207975	-0.0709188	0.145133
IFN-G	-0.0315273	0.173119	-0.12488	-0.161988	0.11759	0.0737948	0.152238	-0.0494482	-0.167425	-0.0934007	-0.310962	0.0292601	0.00147728	0.481201	-0.357174	-0.0450438	0.0139352	0.0121658	-0.554047	0.542741	0.0959362	0.396287	0.320936	0.528459	-0.401588	1	0.601513	-0.112646	-0.321568	0.147738	-0.0916286	-0.0398576	0.110123	-0.0194057	0.0424392	-0.00744497	0.0446621	0.281291	0.131841	0.2058	-0.302911	-0.0506605	0.0422291	-0.192363	0.0444304	0.102295	-0.0125317	-0.0626775
TREM1	-0.00574984	-0.0230723	-0.1226	-0.0425798	0.00181353	0.0410857	0.164324	0.125065	-0.00187992	0.0919268	-0.0101808	0.172143	0.0232242	0.656081	-0.0525055	0.101461	0.285623	-0.0481548	-0.714001	0.252545	-0.143568	0.299948	0.0589171	0.253856	-0.14753	0.601513	1	-0.0792145	-0.360226	0.0804865	-0.108785	0.205721	-0.0359766	0.194395	0.00763602	-0.115234	0.118164	0.140444	0.396857	0.0883663	-0.0771589	0.338144	0.0330837	-0.183952	0.24379	0.313963	0.0670278	0.00827092
TREM2	-0.141264	0.061001	-0.023867	-0.00750778	-0.0218361	-0.138643	-0.107189	0.0845561	0.238186	0.0468791	0.277069	0.309147	-0.0993204	-0.0590123	0.575526	-0.160415	0.158201	-0.239032	0.0139094	-0.0821987	0.0182023	-0.0711747	-0.322018	-0.155163	-0.0963368	-0.112646	-0.0792145	1	0.0630354	0.248008	-0.0290064	0.112456	-0.00336167	0.0578673	0.120218	-0.0638073	0.16467	0.0317956	-0.00314806	0.0307157	0.0992652	0.136175	-0.145701	0.06567	-0.042452	-0.0442384	-0.00559203	-0.000696345
ADAM10	-0.0403954	0.150959	0.0470566	0.0120142	-0.124903	0.086226	-0.0223507	-0.192293	-0.260135	-0.260877	-0.136824	-0.19008	-0.0986109	-0.574763	0.0532544	0.00373726	-0.290313	0.283705	0.379562	-0.238789	-0.0767522	-0.0945565	0.0789437	-0.156983	-0.0198491	-0.321568	-0.360226	0.0630354	1	0.330653	0.672167	-0.151742	-0.0124445	-0.161385	0.118887	-0.121575	0.105968	-0.0998096	-0.363999	0.218716	0.118734	-0.130689	0.326788	-0.152748	-0.117954	-0.0972394	-0.138835	0.0213629
CASP8	0.025663	0.171525	-0.158903	-0.16725	-0.149613	0.190492	0.265588	0.1397	0.0267527	0.0818204	-0.11202	-0.249755	-0.138954	-0.0919346	0.167269	-0.22187	-0.211888	0.00331348	0.0857072	0.12919	-0.247735	0.322077	-0.0848874	-0.107682	-0.312101	0.147738	0.0804865	0.248008	0.330653	1	0.323333	0.00853044	0.116845	-0.0671084	0.00260857	-0.0623986	0.0226279	-0.00105749	-0.0628727	0.102059	-0.128335	-0.109129	0.16904	0.0814169	-0.144438	-0.0821348	0.0893671	-0.195615
CASP1	0.0494093	0.0282202	0.0749509	0.100502	-0.170408	0.0307917	-0.0477197	-0.120193	-0.19102	-0.183327	-0.062489	-0.249953	-0.112012	-0.390927	-0.1592	-0.0494519	-0.202524	0.17052	0.100046	-0.302763	-0.188249	-0.140632	0.127247	-0.0599542	-0.127168	-0.0916286	-0.108785	-0.0290064	0.672167	0.323333	1	0.113809	0.0158596	0.038978	0.0194917	-0.113998	0.0623789	-0.0609756	-0.06844	0.120448	0.0450765	0.08783	0.266291	-0.197259	-0.157815	-0.0791653	-0.0881385	0.0147313
ccf-mtDNA	-0.0575481	-0.139046	0.152646	0.181105	-0.0305492	-0.0871547	-0.00605115	0.436191	0.270201	0.27643	0.425652	0.303789	-0.0586187	0.272893	0.0531306	0.0185634	0.209266	-0.188512	-0.229237	-0.26639	-0.258585	0.0103499	-0.393679	-0.320779	0.136587	-0.0398576	0.205721	0.112456	-0.151742	0.00853044	0.113809	1	-0.201609	0.746818	-0.0347022	-0.0271134	0.000912453	0.0488232	0.38585	-0.273398	0.0926402	0.243348	-0.210488	-0.100472	0.195169	0.114874	-0.0454288	0.0699724
ccf-nDNA	-0.0388687	0.177088	0.129877	0.246758	0.0959417	0.250162	-0.0702315	-0.20498	-0.0170004	0.016186	-0.0661784	-0.129296	-0.0395726	-0.0958163	-0.210739	-0.0849342	-0.130719	0.0286949	0.118906	0.159347	0.0916797	0.0689142	0.0840803	0.0752654	-0.145079	0.110123	-0.0359766	-0.00336167	-0.0124445	0.116845	0.0158596	-0.201609	1	-0.722274	0.0221406	-0.120452	0.0749118	-0.0227649	-0.292154	-0.0013448	0.064829	0.0351046	0.269922	0.0429104	-0.0250666	-0.0630644	0.00948175	-0.0779869
ccf-mt/nDNA	0.0559522	-0.209124	0.0319327	-0.0283446	-0.0573431	-0.235913	-0.0214651	0.415042	0.212788	0.219298	0.333189	0.308587	-0.0825049	0.25506	0.134516	-0.00701165	0.156196	-0.181194	-0.313969	-0.261057	-0.287278	0.0199774	-0.232631	-0.17627	0.123739	-0.0194057	0.194395	0.0578673	-0.161385	-0.0671084	0.038978	0.746818	-0.722274	1	0.051532	0.0668043	0.0381753	0.0896648	0.404748	-0.135629	0.0577685	0.15266	-0.345114	-0.0827062	0.126242	0.133426	-0.0277147	0.042402
IL6 P.	0.13443	-0.0179043	-0.0325635	-0.0434616	-0.0386294	-0.258464	0.068631	-0.0781498	-0.19171	-0.143746	-0.125985	0.020693	-0.173895	0.0467584	-0.0265703	0.236941	-0.0313206	0.300288	-0.0030367	0.150192	-0.0972382	0.219951	0.0105838	0.123271	-0.0259376	0.0424392	0.00763602	0.120218	0.118887	0.00260857	0.0194917	-0.0347022	0.0221406	0.051532	1	0.224987	0.68783	0.347375	-0.02497	0.470327	0.340537	0.166971	0.0145519	0.0184982	-0.108107	0.129362	-0.186862	0.107557
IL10 P.	0.0986896	0.126533	-0.0127171	-0.142249	-0.116881	-0.175237	-0.104651	0.118786	-0.0408011	0.0247622	-0.117915	0.0817514	-0.023391	0.0369267	0.210205	-0.0182761	-0.16854	0.00802113	0.0360934	-0.0834294	-0.0376801	-0.0920247	-0.0593968	0.0295956	0.275511	-0.00744497	-0.115234	-0.0638073	-0.121575	-0.0623986	-0.113998	-0.0271134	-0.120452	0.0668043	0.224987	1	-0.45668	0.593736	0.0409757	0.0964287	0.178902	0.0577062	0.109452	0.170081	-0.160791	0.0555062	-0.136651	-0.029969
IL6/IL0 P.	-0.0220242	-0.0756317	-0.0193619	0.0654958	0.103162	-0.0807648	0.0783692	-0.132024	-0.0905707	-0.0773258	-0.0137348	0.00882698	-0.140662	-0.000346941	-0.153853	0.195077	0.101441	0.195985	-0.081543	0.0890362	-0.157326	0.221865	-0.0683494	-0.0183964	-0.162595	0.0446621	0.118164	0.16467	0.105968	0.0226279	0.0623789	0.000912453	0.0749118	0.0381753	0.68783	-0.45668	1	-0.0873115	0.0153787	0.418654	0.193042	0.146033	-0.0842737	-0.0556647	0.0392317	0.0680579	-0.0367099	0.0989219
TNF-a P.	0.0881338	0.0211193	-0.0719192	-0.0758292	-0.14131	-0.112587	-0.0349158	0.0763005	-0.118729	-0.0147228	-0.0384006	0.100684	-0.0491114	0.150325	0.155558	0.199573	-0.0914637	0.243996	-0.165009	0.142123	-0.085903	0.173891	0.0200093	0.154676	0.060776	0.281291	0.140444	0.0317956	-0.0998096	-0.00105749	-0.0609756	0.0488232	-0.0227649	0.0896648	0.347375	0.593736	-0.0873115	1	0.0214131	0.353244	0.413995	0.228711	0.237105	0.0247748	0.00609932	0.355638	-0.149301	0.0707442
IL-1b P.	-0.122004	-0.135301	-0.0308983	-0.123898	-0.0318128	-0.00395979	0.00334014	0.349219	0.26535	0.269732	0.182135	0.187111	-0.029751	0.510012	0.132284	-0.0141549	0.124117	-0.138782	-0.243423	-0.14491	-0.0774777	-0.0927114	-0.423243	-0.344219	0.0738737	0.131841	0.396857	-0.00314806	-0.363999	-0.0628727	-0.06844	0.38585	-0.292154	0.404748	-0.02497	0.0409757	0.0153787	0.0214131	1	-0.190848	0.167175	0.480704	-0.221117	-0.0979191	-0.0143695	0.207105	-0.0983095	0.181689
IFN-g P.	-0.0139542	0.273276	0.00221592	0.0727025	0.062509	0.0628304	0.0226214	-0.352067	-0.260975	-0.269221	-0.297894	-0.210176	-0.116285	-0.189439	-0.102676	0.0811758	-0.190834	0.206489	0.042168	0.110521	0.0127285	0.0972382	0.106651	0.174946	-0.048291	0.2058	0.0883663	0.0307157	0.218716	0.102059	0.120448	-0.273398	-0.0013448	-0.135629	0.470327	0.0964287	0.418654	0.353244	-0.190848	1	0.0755247	-0.0636632	0.267128	-0.248852	-0.0163773	0.19143	-0.0577102	0.178474
TNFR1 P.	0.0909425	-0.141623	0.0420722	0.0741357	0.0181407	0.0849021	-0.213264	0.117235	-0.00749172	0.108307	0.196374	0.0569942	-0.0814023	-0.0118831	0.373903	0.116031	-0.149067	0.216016	0.124226	-0.151087	-0.0755193	-0.157974	-0.156624	-0.20873	0.184631	-0.302911	-0.0771589	0.0992652	0.118734	-0.128335	0.0450765	0.0926402	0.064829	0.0577685	0.340537	0.178902	0.193042	0.413995	0.167175	0.0755247	1	0.580018	0.335278	-0.0456656	-0.237461	0.463184	-0.167713	0.119045
TREM1 P.	0.119549	-0.082143	-0.0371121	0.0232447	-0.212648	-0.143055	-0.0398588	0.282599	0.22274	0.177233	0.304678	0.221757	0.0861349	0.359972	0.293908	0.196648	0.325712	0.0270627	-0.173679	-0.216814	-0.0480742	-0.141506	-0.193783	-0.277466	0.243936	-0.0506605	0.338144	0.136175	-0.130689	-0.109129	0.08783	0.243348	0.0351046	0.15266	0.166971	0.0577062	0.146033	0.228711	0.480704	-0.0636632	0.580018	1	0.124664	0.0481159	-0.102142	0.289008	0.0861461	0.115158
TREM2 P.	0.271857	0.132656	-0.132017	-0.120693	-0.187137	0.0586591	0.122692	-0.464557	-0.438159	-0.286586	-0.23474	-0.442472	0.268693	-0.178906	0.0297569	0.364173	-0.0585975	0.527061	0.106006	0.0717476	0.0189214	-0.0213701	0.0106398	0.0194955	0.0764405	0.0422291	0.0330837	-0.145701	0.326788	0.16904	0.266291	-0.210488	0.269922	-0.345114	0.0145519	0.109452	-0.0842737	0.237105	-0.221117	0.267128	0.335278	0.124664	1	-0.137606	-0.102041	0.283038	-0.191167	0.0380321
CAF P.	0.0589173	-0.190966	-0.0575307	-0.139661	-0.192385	-0.113608	0.0717894	0.187559	0.2898	0.175597	0.0671514	0.0718686	-0.0827657	-0.183315	0.247531	0.0717202	0.108806	-0.0927669	0.0819864	-0.122513	-0.230023	0.0872793	-0.152171	-0.137493	0.150307	-0.192363	-0.183952	0.06567	-0.152748	0.0814169	-0.197259	-0.100472	0.0429104	-0.0827062	0.0184982	0.170081	-0.0556647	0.0247748	-0.0979191	-0.248852	-0.0456656	0.0481159	-0.137606	1	0.072961	-0.271962	0.275622	-0.445737
BDNF P.	-0.324291	-0.00836287	0.0713308	0.0142926	0.0996887	-0.226774	0.106989	0.018442	-0.0302543	-0.0462994	0.130625	0.183683	0.188397	0.0441772	-0.0242185	0.276576	0.239385	0.0789512	-0.190672	-0.0196417	-0.219949	0.172113	-0.124845	0.0702303	-0.0212784	0.0444304	0.24379	-0.042452	-0.117954	-0.144438	-0.157815	0.195169	-0.0250666	0.126242	-0.108107	-0.160791	0.0392317	0.00609932	-0.0143695	-0.0163773	-0.237461	-0.102142	-0.102041	0.072961	1	-0.207296	0.0642626	-0.0936877
NfL P.	0.138561	-0.0710213	-0.206909	-0.0913337	0.0449468	0.012485	0.0786984	-0.015732	0.0534848	0.0317056	0.138747	-0.0395519	0.00754137	0.19358	0.0915834	0.112595	0.032764	0.161059	-0.162603	0.0325192	-0.120614	0.0416687	-0.0625524	-0.0767272	0.207975	0.102295	0.313963	-0.0442384	-0.0972394	-0.0821348	-0.0791653	0.114874	-0.0630644	0.133426	0.129362	0.0555062	0.0680579	0.355638	0.207105	0.19143	0.463184	0.289008	0.283038	-0.271962	-0.207296	1	-0.239514	0.0782901
CAP2 P.	-0.0523086	0.128897	-0.144775	-0.0983058	-0.246293	0.191579	0.239799	0.230588	0.43517	0.300738	0.217279	0.181984	0.117761	0.120735	-0.10404	0.0118329	0.156088	-0.152456	-0.000860629	-0.0961585	0.00757791	-0.0514223	0.0939098	-0.0295369	-0.0709188	-0.0125317	0.0670278	-0.00559203	-0.138835	0.0893671	-0.0881385	-0.0454288	0.00948175	-0.0277147	-0.186862	-0.136651	-0.0367099	-0.149301	-0.0983095	-0.0577102	-0.167713	0.0861461	-0.191167	0.275622	0.0642626	-0.239514	1	-0.00729365
IRISIN P.	-0.119955	0.0655455	0.309413	0.329316	0.0311259	0.110735	0.128746	-0.0535264	-0.188542	-0.121563	-0.0246848	0.00719443	0.235587	0.218804	-0.100347	0.263375	0.115661	0.233185	0.188127	-0.096146	0.10832	-0.110935	-0.205858	-0.0992711	0.145133	-0.0626775	0.00827092	-0.000696345	0.0213629	-0.195615	0.0147313	0.0699724	-0.0779869	0.042402	0.107557	-0.029969	0.0989219	0.0707442	0.181689	0.178474	0.119045	0.115158	0.0380321	-0.445737	-0.0936877	0.0782901	-0.00729365	1

## Sheet: p values Corr Robust T0
	AGE	SPPB	LHG	RHG	TINETTI	MMSE	mt-ND1	TFAM	PINK1	BNIP3	ULK1	LC3B	mTOR	HIF1A	NOS3	BCL2	BAX	BCL2/BAX	TP53	IL6	IL10	IL6/IL10	TNF-A	IL-1B	TGF-B	IFN-G	TREM1	TREM2	ADAM10	CASP8	CASP1	ccf-mtDNA	ccf-nDNA	ccf-mt/nDNA	IL6 P.	IL10 P.	IL6/IL0 P.	TNF-a P.	IL-1b P.	IFN-g P.	TNFR1 P.	TREM1 P.	TREM2 P.	CAF P.	BDNF P.	NfL P.	CAP2 P.	IRISIN P.
AGE		0.232741	0.899776	0.692633	0.00157107	0.171761	0.219863	0.258511	0.701373	0.220489	0.834582	0.144901	0.221625	0.87273	0.498799	0.152735	0.228117	0.241499	0.854733	0.240478	0.443936	0.916527	0.288923	0.52273	0.641945	0.833377	0.969402	0.327806	0.794598	0.868664	0.750103	0.691395	0.788705	0.699543	0.351981	0.495329	0.879333	0.542774	0.398648	0.923377	0.529939	0.408278	0.0561537	0.687593	0.0215866	0.33724	0.742161	0.406674
SPPB	0.232741		0.659934	0.999424	0.309212	0.0356763	0.327649	0.651577	0.467412	0.892224	0.135713	0.648321	0.67797	0.805331	0.121579	0.909493	0.383178	0.535955	0.943012	0.922218	0.046875	0.515974	0.232689	0.173	0.084474	0.244547	0.87766	0.673883	0.328003	0.265585	0.855709	0.335535	0.218592	0.144979	0.901782	0.381238	0.601657	0.884257	0.348838	0.0548316	0.326565	0.570641	0.35843	0.188717	0.954036	0.624053	0.415908	0.651095
LHG	0.899776	0.659934		9.68453e-14	0.284762	0.304482	0.0068961	0.860953	0.992716	0.457343	0.943096	0.312652	0.114166	0.202163	0.272581	0.0673657	0.0978739	0.0573124	0.708288	0.891457	0.426751	0.845852	0.0976919	0.167612	0.52958	0.402951	0.411662	0.869322	0.761646	0.302887	0.628715	0.289924	0.368675	0.825759	0.822373	0.930153	0.89383	0.619664	0.83132	0.987815	0.77174	0.798049	0.360768	0.694582	0.622539	0.149382	0.360316	0.0287785
RHG	0.692633	0.999424	9.68453e-14		0.122898	0.0611886	0.00102186	0.774825	0.443017	0.880662	0.218151	0.260101	0.0156769	0.359577	0.26887	0.0477113	0.289804	0.0171001	0.691731	0.627633	0.654191	0.403644	0.132265	0.242498	0.684077	0.276668	0.776272	0.958731	0.938304	0.27786	0.516268	0.208154	0.0840712	0.845082	0.764415	0.324411	0.651343	0.600706	0.39131	0.615846	0.608886	0.872701	0.403772	0.33852	0.921525	0.528163	0.535672	0.0195293
TINETTI	0.00157107	0.309212	0.284762	0.122898		0.0158642	0.21042	0.710046	0.532009	0.604165	0.149298	0.946365	0.566403	0.882818	0.466685	0.159624	0.529432	0.185859	0.998391	0.696633	0.749842	0.675766	0.781632	0.566545	0.695835	0.431174	0.990347	0.880357	0.419186	0.332386	0.268756	0.833199	0.50747	0.692439	0.789976	0.418892	0.475893	0.327646	0.826404	0.666288	0.900492	0.138171	0.193149	0.185389	0.490952	0.756606	0.115875	0.830096
MMSE	0.171761	0.0356763	0.304482	0.0611886	0.0158642		0.107214	0.352682	0.897235	0.0878779	0.190471	0.468003	0.0992338	0.572107	0.671348	0.0428171	0.00424752	0.346639	0.45658	0.917455	0.710249	0.470765	0.681826	0.893417	0.280738	0.62204	0.783931	0.336953	0.577848	0.2155	0.84272	0.547283	0.0797475	0.099079	0.0699362	0.223522	0.577144	0.436303	0.978227	0.664673	0.557725	0.321647	0.685742	0.437014	0.113264	0.931425	0.224214	0.443932
mt-ND1	0.219863	0.327649	0.0068961	0.00102186	0.21042	0.107214		0.42695	0.21039	0.435931	0.193925	0.158572	0.00495443	0.195268	0.11993	0.00537541	0.0115399	0.0252257	0.662663	0.206207	0.831418	0.071676	0.350066	0.113934	0.181802	0.306991	0.269707	0.458748	0.885494	0.0814314	0.758387	0.966733	0.627925	0.882375	0.6358	0.469514	0.588527	0.809771	0.981633	0.876087	0.137008	0.783451	0.395974	0.624002	0.459591	0.586958	0.126118	0.372897
TFAM	0.258511	0.651577	0.860953	0.774825	0.710046	0.352682	0.42695		2.36371e-08	1.70123e-11	9.86097e-05	3.11667e-05	0.0232204	0.0130911	0.0390559	0.193743	0.936928	0.0447027	0.608507	0.375778	0.28361	0.683014	0.426793	0.137344	0.952009	0.741344	0.402249	0.559337	0.211111	0.365766	0.437075	0.00154256	0.153297	0.00272632	0.589575	0.411298	0.360745	0.598438	0.0129296	0.0121633	0.417476	0.0467593	0.000677232	0.196874	0.898848	0.913651	0.141788	0.711993
PINK1	0.701373	0.467412	0.992716	0.443017	0.532009	0.897235	0.21039	2.36371e-08		9.98618e-08	3.09483e-11	1.52029e-05	0.00508064	0.339652	0.022194	0.00648912	0.645616	0.000132209	0.64338	0.357657	0.653191	0.854996	0.038757	0.00472645	0.215675	0.260648	0.989994	0.0957739	0.0881261	0.863139	0.214207	0.0577284	0.906718	0.137906	0.182296	0.778459	0.531629	0.411522	0.0625482	0.0671657	0.958819	0.119999	0.00146023	0.0434038	0.834786	0.712207	0.00397452	0.189768
BNIP3	0.220489	0.892224	0.457343	0.880662	0.604165	0.0878779	0.435931	1.70123e-11	9.98618e-08		0.000875838	0.0143916	0.0538131	0.0658565	0.224906	0.2496	0.326405	0.201177	0.354268	0.969895	0.320871	0.286713	0.358304	0.170185	0.495864	0.532334	0.538851	0.746484	0.0871909	0.597501	0.233584	0.0519837	0.911169	0.125982	0.319293	0.864465	0.593517	0.919171	0.0581815	0.0586779	0.45405	0.218208	0.043617	0.227489	0.749516	0.82698	0.0529599	0.400368
ULK1	0.834582	0.135713	0.943096	0.218151	0.149298	0.190471	0.193925	9.86097e-05	3.09483e-11	0.000875838		6.4483e-06	0.018965	0.250122	0.00416984	0.153522	0.322407	0.0197314	0.421327	0.229126	0.385724	0.962641	0.0419004	0.00371124	0.0918278	0.0333787	0.945851	0.0514213	0.375816	0.469098	0.686973	0.00205809	0.647946	0.0180587	0.38332	0.414757	0.924579	0.791192	0.205537	0.0356311	0.171687	0.031449	0.100818	0.646634	0.365901	0.336586	0.166908	0.864885
LC3B	0.144901	0.648321	0.312652	0.260101	0.946365	0.468003	0.158572	3.11667e-05	1.52029e-05	0.0143916	6.4483e-06		0.0220402	0.151141	0.183187	0.0408287	0.376968	0.000355757	0.318131	0.315151	0.326176	0.713341	0.495449	0.646182	0.941784	0.846935	0.25264	0.0306633	0.222131	0.106267	0.10598	0.0338327	0.375925	0.0309822	0.88777	0.576556	0.952	0.491236	0.197966	0.147199	0.697294	0.125679	0.00145547	0.627376	0.206457	0.787297	0.254798	0.96087
mTOR	0.221625	0.67797	0.114166	0.0156769	0.566403	0.0992338	0.00495443	0.0232204	0.00508064	0.0538131	0.018965	0.0220402		0.451729	0.276464	1.63169e-06	8.9965e-05	0.00245274	0.372932	0.959607	0.622463	0.403681	0.99923	0.361141	0.45069	0.992137	0.87686	0.492563	0.524232	0.368354	0.46913	0.685947	0.784969	0.568939	0.227143	0.871906	0.329894	0.734842	0.837497	0.421283	0.574132	0.551999	0.0591936	0.571819	0.190113	0.958547	0.457639	0.0995607
HIF1A	0.87273	0.805331	0.202163	0.359577	0.882818	0.572107	0.195268	0.0130911	0.339652	0.0658565	0.250122	0.151141	0.451729		0.913918	0.311474	0.00748584	0.754399	0.00184033	0.0987681	0.488073	0.320769	0.852603	0.502616	0.407243	0.000616895	5.5471e-07	0.693568	4.4961e-05	0.552828	0.00869563	0.0634707	0.521736	0.0835837	0.754966	0.805354	0.998153	0.313179	0.000250211	0.202188	0.936814	0.0129431	0.228888	0.222672	0.768107	0.192317	0.464081	0.139508
NOS3	0.498799	0.121579	0.272581	0.26887	0.466685	0.671348	0.11993	0.0390559	0.022194	0.224906	0.00416984	0.183187	0.276464	0.913918		0.271685	0.684424	0.35338	0.0996169	0.090299	0.608638	0.174118	0.0600564	0.0789365	0.0129209	0.023664	0.74763	0.00010224	0.750833	0.315491	0.339728	0.744726	0.191797	0.407926	0.870719	0.192951	0.343201	0.337817	0.415822	0.528395	0.017468	0.0656532	0.85537	0.128689	0.882078	0.574089	0.564491	0.537838
BCL2	0.152735	0.909493	0.0673657	0.0477113	0.159624	0.0428171	0.00537541	0.193743	0.00648912	0.2496	0.153522	0.0408287	1.63169e-06	0.311474	0.271685		0.000453962	5.65046e-13	0.605808	0.626335	0.812717	0.912877	0.796255	0.766648	0.235254	0.763687	0.497389	0.265777	0.980792	0.147768	0.749894	0.898185	0.557575	0.961456	0.0975726	0.899753	0.17459	0.164674	0.922279	0.575201	0.422306	0.171079	0.00932473	0.624338	0.0518551	0.436269	0.940713	0.0645998
BAX	0.228117	0.383178	0.0978739	0.289804	0.529432	0.00424752	0.0115399	0.936928	0.645616	0.326405	0.322407	0.376968	8.9965e-05	0.00748584	0.684424	0.000453962		0.871633	0.0650014	0.51096	0.649308	0.406824	0.135941	0.550364	0.32918	0.92593	0.0516353	0.272518	0.055917	0.167346	0.18736	0.1447	0.365554	0.278719	0.829049	0.241998	0.483325	0.527574	0.390469	0.18434	0.301515	0.0209871	0.686055	0.456759	0.0940642	0.821297	0.323591	0.423798
BCL2/BAX	0.241499	0.535955	0.0573124	0.0171001	0.185859	0.346639	0.0252257	0.0447027	0.000132209	0.201177	0.0197314	0.000355757	0.00245274	0.754399	0.35338	5.65046e-13	0.871633		0.503509	0.746753	0.591563	0.721037	0.302273	0.34902	0.563135	0.935313	0.747885	0.0945655	0.0620053	0.982969	0.268437	0.18984	0.843192	0.207928	0.0341055	0.955912	0.172554	0.0877124	0.336462	0.150228	0.131892	0.852009	8.40972e-05	0.526098	0.585753	0.263838	0.335116	0.103161
TP53	0.854733	0.943012	0.708288	0.691731	0.998391	0.45658	0.662663	0.608507	0.64338	0.354268	0.421327	0.318131	0.372932	0.00184033	0.0996169	0.605808	0.0650014	0.503509		0.0378429	0.0662779	0.00298184	0.176142	0.00324335	0.0369319	5.33887e-05	1.75468e-08	0.926067	0.0110493	0.580147	0.518183	0.121149	0.425999	0.0316203	0.983838	0.809664	0.585832	0.267689	0.0991899	0.778381	0.405437	0.243	0.478218	0.588046	0.199213	0.274824	0.995851	0.205389
IL6	0.240478	0.922218	0.891457	0.627633	0.696633	0.917455	0.206207	0.375778	0.357657	0.969895	0.229126	0.315151	0.959607	0.0987681	0.090299	0.626335	0.51096	0.746753	0.0378429		0.123451	2.21475e-07	0.0508498	8.46732e-05	0.0012745	8.10326e-05	0.0867816	0.570379	0.118518	0.403272	0.0457549	0.0614889	0.269015	0.0670762	0.29784	0.564602	0.538634	0.324844	0.315347	0.444818	0.294939	0.130436	0.620502	0.401686	0.892305	0.822611	0.544662	0.506562
IL10	0.443936	0.046875	0.426751	0.654191	0.749842	0.710249	0.831418	0.28361	0.653191	0.320871	0.385724	0.326176	0.622463	0.488073	0.608638	0.812717	0.649308	0.591563	0.0662779	0.123451		0.000285849	0.303748	0.35398	0.991536	0.521213	0.335674	0.900156	0.620465	0.104939	0.221054	0.0698007	0.526595	0.0430889	0.501722	0.795024	0.275212	0.553074	0.592789	0.930091	0.602199	0.740245	0.896233	0.111835	0.124833	0.404084	0.962012	0.453993
IL6/IL10	0.916527	0.515974	0.845852	0.403644	0.675766	0.470765	0.071676	0.683014	0.854996	0.286713	0.962641	0.713341	0.403681	0.320769	0.174118	0.912877	0.406824	0.721037	0.00298184	2.21475e-07	0.000285849		0.196807	0.0115041	0.00708561	0.00582366	0.040521	0.623302	0.54151	0.0329995	0.362545	0.943131	0.634404	0.890476	0.124829	0.525034	0.121499	0.227154	0.521933	0.501722	0.273214	0.326972	0.882892	0.550959	0.232014	0.773872	0.746384	0.443105
TNF-A	0.288923	0.232689	0.0976919	0.132265	0.781632	0.681826	0.350066	0.426793	0.038757	0.358304	0.0419004	0.495449	0.99923	0.852603	0.0600564	0.796255	0.135941	0.302273	0.176142	0.0508498	0.303748	0.196807		1.34121e-11	0.00481871	0.0278407	0.694038	0.0272886	0.61049	0.583788	0.410442	0.00618567	0.574184	0.115588	0.94371	0.69167	0.648033	0.893801	0.00303501	0.475527	0.293097	0.191842	0.943413	0.312703	0.403086	0.676167	0.569597	0.165074
IL-1B	0.52273	0.173	0.167612	0.242498	0.566545	0.893417	0.113934	0.137344	0.00472645	0.170185	0.00371124	0.646182	0.361141	0.502616	0.0789365	0.766648	0.550364	0.34902	0.00324335	8.46732e-05	0.35398	0.0115041	1.34121e-11		7.44106e-05	0.000134428	0.085103	0.297678	0.308841	0.486588	0.69906	0.0279215	0.615096	0.235934	0.409085	0.843455	0.902318	0.299216	0.0178264	0.239527	0.159128	0.0589922	0.896513	0.362193	0.639006	0.608226	0.858334	0.506764
TGF-B	0.641945	0.084474	0.52958	0.684077	0.695835	0.280738	0.181802	0.952009	0.215675	0.495864	0.0918278	0.941784	0.45069	0.407243	0.0129209	0.235254	0.32918	0.563135	0.0369319	0.0012745	0.991536	0.00708561	0.00481871	7.44106e-05		0.00514432	0.322365	0.519466	0.898239	0.0391621	0.410737	0.35994	0.330558	0.407298	0.862604	0.0608746	0.274848	0.684878	0.621666	0.747195	0.214092	0.0984585	0.609571	0.318738	0.887107	0.160674	0.66791	0.330377
IFN-G	0.833377	0.244547	0.402951	0.276668	0.431174	0.62204	0.306991	0.741344	0.260648	0.532334	0.0333787	0.846935	0.992137	0.000616895	0.023664	0.763687	0.92593	0.935313	5.33887e-05	8.10326e-05	0.521213	0.00582366	0.0278407	0.000134428	0.00514432		7.76037e-06	0.450925	0.0332933	0.33855	0.554156	0.790241	0.461193	0.896987	0.776992	0.960388	0.765633	0.0554441	0.377028	0.165195	0.0384862	0.735231	0.778068	0.200277	0.766815	0.493842	0.939644	0.675555
TREM1	0.969402	0.87766	0.411662	0.776272	0.990347	0.783931	0.269707	0.402249	0.989994	0.538851	0.945851	0.25264	0.87686	5.5471e-07	0.74763	0.497389	0.0516353	0.747885	1.75468e-08	0.0867816	0.335674	0.040521	0.694038	0.085103	0.322365	7.76037e-06		0.596613	0.0163088	0.603509	0.482111	0.165362	0.810269	0.190415	0.959373	0.440524	0.428911	0.346403	0.00574711	0.554753	0.606203	0.0200871	0.825277	0.221041	0.0986665	0.0316242	0.685164	0.955998
TREM2	0.327806	0.673883	0.869322	0.958731	0.880357	0.336953	0.458748	0.559337	0.0957739	0.746484	0.0514213	0.0306633	0.492563	0.693568	0.00010224	0.265777	0.272518	0.0945655	0.926067	0.570379	0.900156	0.623302	0.0272886	0.297678	0.519466	0.450925	0.596613		0.684377	0.104543	0.851733	0.436839	0.981515	0.689769	0.40564	0.659776	0.253137	0.826496	0.98269	0.832303	0.492805	0.345707	0.312686	0.653931	0.769736	0.760328	0.971963	0.996171
ADAM10	0.794598	0.328003	0.761646	0.938304	0.419186	0.577848	0.885494	0.211111	0.0881261	0.0871909	0.375816	0.222131	0.524232	4.4961e-05	0.750833	0.980792	0.055917	0.0620053	0.0110493	0.118518	0.620465	0.54151	0.61049	0.308841	0.898239	0.0332933	0.0163088	0.684377		0.0283623	5.84192e-07	0.325473	0.936099	0.295299	0.442108	0.431782	0.49359	0.519177	0.0151423	0.153763	0.442702	0.397791	0.0303804	0.328137	0.445725	0.530047	0.399278	0.890524
CASP8	0.868664	0.265585	0.302887	0.27786	0.332386	0.2155	0.0814314	0.365766	0.863139	0.597501	0.469098	0.106267	0.368354	0.552828	0.315491	0.147768	0.167346	0.982969	0.580147	0.403272	0.104939	0.0329995	0.583788	0.486588	0.0391621	0.33855	0.603509	0.104543	0.0283623		0.0322834	0.956173	0.450045	0.665145	0.986592	0.687402	0.884084	0.994564	0.68515	0.509756	0.406418	0.480715	0.272676	0.603749	0.349567	0.596089	0.588491	0.203179
CASP1	0.750103	0.855709	0.628715	0.516268	0.268756	0.84272	0.758387	0.437075	0.214207	0.233584	0.686973	0.10598	0.46913	0.00869563	0.339728	0.749894	0.18736	0.268437	0.518183	0.0457549	0.221054	0.362545	0.410442	0.69906	0.410737	0.554156	0.482111	0.851733	5.84192e-07	0.0322834		0.461981	0.918615	0.801657	0.900062	0.461236	0.687497	0.69418	0.658903	0.436095	0.771401	0.570766	0.0805985	0.204835	0.306252	0.609485	0.593648	0.924388
ccf-mtDNA	0.691395	0.335535	0.289924	0.208154	0.833199	0.547283	0.966733	0.00154256	0.0577284	0.0519837	0.00205809	0.0338327	0.685947	0.0634707	0.744726	0.898185	0.1447	0.18984	0.121149	0.0614889	0.0698007	0.943131	0.00618567	0.0279215	0.35994	0.790241	0.165362	0.436839	0.325473	0.956173	0.461981		0.16032	4.73713e-10	0.810914	0.851735	0.994982	0.736342	0.00565012	0.05472	0.522254	0.088584	0.142314	0.492153	0.174385	0.42698	0.775127	0.629197
ccf-nDNA	0.788705	0.218592	0.368675	0.0840712	0.50747	0.0797475	0.627925	0.153297	0.906718	0.911169	0.647946	0.375925	0.784969	0.521736	0.191797	0.557575	0.365554	0.843192	0.425999	0.269015	0.526595	0.634404	0.574184	0.615096	0.330558	0.461193	0.810269	0.981515	0.936099	0.450045	0.918615	0.16032		3.20595e-09	0.878701	0.404718	0.605131	0.875307	0.0395185	0.992605	0.654668	0.808762	0.0579972	0.769711	0.862815	0.663499	0.952478	0.590353
ccf-mt/nDNA	0.699543	0.144979	0.825759	0.845082	0.692439	0.099079	0.882375	0.00272632	0.137906	0.125982	0.0180587	0.0309822	0.568939	0.0835837	0.407926	0.961456	0.278719	0.207928	0.0316203	0.0670762	0.0430889	0.890476	0.115588	0.235934	0.407298	0.896987	0.190415	0.689769	0.295299	0.665145	0.801657	4.73713e-10	3.20595e-09		0.722285	0.644838	0.79239	0.535759	0.00355115	0.347662	0.690272	0.289879	0.0141068	0.572096	0.38234	0.355621	0.861689	0.77
IL6 P.	0.351981	0.901782	0.822373	0.764415	0.789976	0.0699362	0.6358	0.589575	0.182296	0.319293	0.38332	0.88777	0.227143	0.754966	0.870719	0.0975726	0.829049	0.0341055	0.983838	0.29784	0.501722	0.124829	0.94371	0.409085	0.862604	0.776992	0.959373	0.40564	0.442108	0.986592	0.900062	0.810914	0.878701	0.722285		0.116212	3.41699e-08	0.0134476	0.863339	0.000567778	0.015526	0.246473	0.920106	0.899609	0.454888	0.370593	0.236046	0.457198
IL10 P.	0.495329	0.381238	0.930153	0.324411	0.418892	0.223522	0.469514	0.411298	0.778459	0.864465	0.414757	0.576556	0.871906	0.805354	0.192951	0.899753	0.241998	0.955912	0.809664	0.564602	0.795024	0.525034	0.69167	0.843455	0.0608746	0.960388	0.440524	0.659776	0.431782	0.687402	0.461236	0.851735	0.404718	0.644838	0.116212		0.000857237	5.4967e-06	0.777535	0.505307	0.213836	0.690589	0.449265	0.242657	0.264642	0.701826	0.388175	0.836323
IL6/IL0 P.	0.879333	0.601657	0.89383	0.651343	0.475893	0.577144	0.588527	0.360745	0.531629	0.593517	0.924579	0.952	0.329894	0.998153	0.343201	0.17459	0.483325	0.172554	0.585832	0.538634	0.275212	0.121499	0.648033	0.902318	0.274848	0.765633	0.428911	0.253137	0.49359	0.884084	0.687497	0.994982	0.605131	0.79239	3.41699e-08	0.000857237		0.54656	0.915583	0.00247995	0.17922	0.31157	0.560655	0.704028	0.786777	0.63863	0.817466	0.494309
TNF-a P.	0.542774	0.884257	0.619664	0.600706	0.327646	0.436303	0.809771	0.598438	0.411522	0.919171	0.791192	0.491236	0.734842	0.313179	0.337817	0.164674	0.527574	0.0877124	0.267689	0.324844	0.553074	0.227154	0.893801	0.299216	0.684878	0.0554441	0.346403	0.826496	0.519177	0.994564	0.69418	0.736342	0.875307	0.535759	0.0134476	5.4967e-06	0.54656		0.882658	0.0118582	0.00280164	0.110135	0.0973345	0.865818	0.966468	0.0112576	0.345331	0.62541
IL-1b P.	0.398648	0.348838	0.83132	0.39131	0.826404	0.978227	0.981633	0.0129296	0.0625482	0.0581815	0.205537	0.197966	0.837497	0.000250211	0.415822	0.922279	0.390469	0.336462	0.0991899	0.315347	0.592789	0.521933	0.00303501	0.0178264	0.621666	0.377028	0.00574711	0.98269	0.0151423	0.68515	0.658903	0.00565012	0.0395185	0.00355115	0.863339	0.777535	0.915583	0.882658		0.184308	0.245887	0.000410272	0.122793	0.503272	0.921104	0.14899	0.535657	0.206667
IFN-g P.	0.923377	0.0548316	0.987815	0.615846	0.666288	0.664673	0.876087	0.0121633	0.0671657	0.0586779	0.0356311	0.147199	0.421283	0.202188	0.528395	0.575201	0.18434	0.150228	0.778381	0.444818	0.930091	0.501722	0.475527	0.239527	0.747195	0.165195	0.554753	0.832303	0.153763	0.509756	0.436095	0.05472	0.992605	0.347662	0.000567778	0.505307	0.00247995	0.0118582	0.184308		0.602173	0.660497	0.0607459	0.0846656	0.910123	0.182948	0.716589	0.214952
TNFR1 P.	0.529939	0.326565	0.77174	0.608886	0.900492	0.557725	0.137008	0.417476	0.958819	0.45405	0.171687	0.697294	0.574132	0.936814	0.017468	0.422306	0.301515	0.131892	0.405437	0.294939	0.602199	0.273214	0.293097	0.159128	0.214092	0.0384862	0.606203	0.492805	0.442702	0.406418	0.771401	0.522254	0.654668	0.690272	0.015526	0.213836	0.17922	0.00280164	0.245887	0.602173		1.01226e-05	0.0173054	0.755368	0.0968187	0.000705908	0.288395	0.410269
TREM1 P.	0.408278	0.570641	0.798049	0.872701	0.138171	0.321647	0.783451	0.0467593	0.119999	0.218208	0.031449	0.125679	0.551999	0.0129431	0.0656532	0.171079	0.0209871	0.852009	0.243	0.130436	0.740245	0.326972	0.191842	0.0589922	0.0984585	0.735231	0.0200871	0.345707	0.397791	0.480715	0.570766	0.088584	0.808762	0.289879	0.246473	0.690589	0.31157	0.110135	0.000410272	0.660497	1.01226e-05		0.388367	0.74268	0.480292	0.0417935	0.587507	0.425828
TREM2 P.	0.0561537	0.35843	0.360768	0.403772	0.193149	0.685742	0.395974	0.000677232	0.00146023	0.043617	0.100818	0.00145547	0.0591936	0.228888	0.85537	0.00932473	0.686055	8.40972e-05	0.478218	0.620502	0.896233	0.882892	0.943413	0.896513	0.609571	0.778068	0.825277	0.312686	0.0303804	0.272676	0.0805985	0.142314	0.0579972	0.0141068	0.920106	0.449265	0.560655	0.0973345	0.122793	0.0607459	0.0173054	0.388367		0.345748	0.480728	0.0464044	0.22523	0.793151
CAF P.	0.687593	0.188717	0.694582	0.33852	0.185389	0.437014	0.624002	0.196874	0.0434038	0.227489	0.646634	0.627376	0.571819	0.222672	0.128689	0.624338	0.456759	0.526098	0.588046	0.401686	0.111835	0.550959	0.312703	0.362193	0.318738	0.200277	0.221041	0.653931	0.328137	0.603749	0.204835	0.492153	0.769711	0.572096	0.899609	0.242657	0.704028	0.865818	0.503272	0.0846656	0.755368	0.74268	0.345748		0.618338	0.0587058	0.0811199	0.00132869
BDNF P.	0.0215866	0.954036	0.622539	0.921525	0.490952	0.113264	0.459591	0.898848	0.834786	0.749516	0.365901	0.206457	0.190113	0.768107	0.882078	0.0518551	0.0940642	0.585753	0.199213	0.892305	0.124833	0.232014	0.403086	0.639006	0.887107	0.766815	0.0986665	0.769736	0.445725	0.349567	0.306252	0.174385	0.862815	0.38234	0.454888	0.264642	0.786777	0.966468	0.921104	0.910123	0.0968187	0.480292	0.480728	0.618338		0.148607	0.685978	0.51754
NfL P.	0.33724	0.624053	0.149382	0.528163	0.756606	0.931425	0.586958	0.913651	0.712207	0.82698	0.336586	0.787297	0.958547	0.192317	0.574089	0.436269	0.821297	0.263838	0.274824	0.822611	0.404084	0.773872	0.676167	0.608226	0.160674	0.493842	0.0316242	0.760328	0.530047	0.596089	0.609485	0.42698	0.663499	0.355621	0.370593	0.701826	0.63863	0.0112576	0.14899	0.182948	0.000705908	0.0417935	0.0464044	0.0587058	0.148607		0.126583	0.588905
CAP2 P.	0.742161	0.415908	0.360316	0.535672	0.115875	0.224214	0.126118	0.141788	0.00397452	0.0529599	0.166908	0.254798	0.457639	0.464081	0.564491	0.940713	0.323591	0.335116	0.995851	0.544662	0.962012	0.746384	0.569597	0.858334	0.66791	0.939644	0.685164	0.971963	0.399278	0.588491	0.593648	0.775127	0.952478	0.861689	0.236046	0.388175	0.817466	0.345331	0.535657	0.716589	0.288395	0.587507	0.22523	0.0811199	0.685978	0.126583		0.963436
IRISIN P.	0.406674	0.651095	0.0287785	0.0195293	0.830096	0.443932	0.372897	0.711993	0.189768	0.400368	0.864885	0.96087	0.0995607	0.139508	0.537838	0.0645998	0.423798	0.103161	0.205389	0.506562	0.453993	0.443105	0.165074	0.506764	0.330377	0.675555	0.955998	0.996171	0.890524	0.203179	0.924388	0.629197	0.590353	0.77	0.457198	0.836323	0.494309	0.62541	0.206667	0.214952	0.410269	0.425828	0.793151	0.00132869	0.51754	0.588905	0.963436

## Sheet: Values T0 Frail
AGE	SEX	SPPB	LHG	RHG	TINETTI	MMSE	mt-ND1	TFAM	PINK1	BNIP3	ULK1	LC3B	mTOR	HIF1A	NOS3	BCL2	BAX	BCL2/BAX	TP53	IL6	IL10	IL6/IL10	TNF-A	IL-1B	TGF-B	IFN-G	TREM1	TREM2	ADAM10	CASP8	CASP1	ccf-mtDNA	ccf-nDNA	ccf-mt/nDNA	IL6 P.	IL10 P.	IL6/IL0 P.	TNF-a P.	IL-1b P.	IFN-g P.	TNFR1 P.	TREM1 P.	TREM2 P.	CAF P.	BDNF P.	NfL P.	CAP2 P.	IRISIN P.
77	0	8	15	17	26	30	18.3	246.23	334.04	311.67	716.02	450	71.2	143	39	84.0896	110.191	0.76313	124	236.198	98.6233	2.39496	341	594	107	5	55	65.0671	111	87	127	1457.39	0.252665	5768.06	2.23	0.72	3.11018	8.76	0.05	0.89	1634	452	35295	27.35	24711	24.8		18
78	0	8	15	15	27	30	87.66	140.44	86.45	134.72	176.92	85.2635	174.11	112	153	118.099	180.25	0.655197	128	128.343	59.4604	2.15846	349	529	41	5	49	280.889	140	119	142	1033.42	0.107459	9616.82	1.55	1.05	1.47619	5.83	0.01	0.22	1230	711	30407	5.61	1487	46.7	3.12	71.6
71	0	9	15	14	28	28	184.04	132.87	87.66	107.92	133.79	73.7135	114.87	112	67	113.288	160.214	0.707107	162	67.3617	51.4057	1.31039	511	595	67	3	73	241.162	133	104	179	85.63	0.93769	91.32	1.8	1.75	1.02857	9.42	0	0.58	1362	694	28538	5.69	6337	47.1	3.17	12.5
83	0	7	8	11	27	29	10.51	70.22	70.22	70.22	139.47	88.2703	154.76	48	54	102.101	147.427	0.692555	78	50.3478	99.3093	0.50698	435	227	68	20	27	329.436				29.27	0.417158	70.17	10.7	3	3.56667	9.34	0.09	0.56	1532	530	28889	6.41	3873	30.2	2.16	76.6
88	1	8	18	24	23	26	60.29	156.92	212.87	223.46	271.32	80.107	79.55	79	15	53.5887	135.66	0.395021	86	229.74	277.022	0.82932	23	13	82	26	247	123.114	113	170	158	67.46	0.549978	122.65	0.88	1.51	0.580795	8.41	0.19	0.49	1281	705	29023	7.68	14372	46.3	2.31	58
84	1	6	18	17		28	48.63	126.58	301.05	202.79	499.33	208.493	97.27	333		38.9582	151.572	0.257028	76	239.496	15.0726	15.8895	74	321	93	61	394	164.718	96	86	158	111.79	2.13502	52.36	7.76	0.71	10.976	9.59	0.09	0.59	1616	791	59115	7.66	3551	47.9	6.69	267.55
81	0	5	12	16	25	29	41.75	154.76	360.5	397.24	316.02	205.623	40.61	109	56	21.0224	93.9523	0.223756	154	30.1452	489.056	0.06164	16	5	153	4	49	1.66308	104	89	114	135.1	0.362145	373.07	3.72	1.12	3.32143	9.06	0.32	0.58	1012	451	35082	8.01	3285	47.2	28.16	219.65
91	0	8	16	16	23	26	52.49	134.72	94.61	84.67	187.9	86.4537	117.28	386	20	125.701	131.039	0.959264	54	51.7632	68.7771	0.752623	33	28	122	10	533	61.132	116	136	192	91.21	0.702152	129.9	1.9	1.28	1.48438	8.01	0.19	0.27	1352	727	35876	5.55	5358	83.1	7.32	14.9
84	1	9	28	34	25	28	42.63	275.11	309.51	174.11	668.07	156.917	40.61	80	33	23.1647	123.971	0.186856	151	31.864	74.2262	0.429283	40	27	143	30	42	167.018	134	102	229	274.41	0.662683	414.1	3.25	2.07	1.57005	7.13	0.2	0.49	1343	586	47919	7	10136	41.9	6.45	36.9
84	1	9	20	26	26	30	56.64	105.7	106.44	78.46	105.7	109.429	95.26	96	130	87.6606	76.8438	1.14076	203	3.39605	30.1452	0.112656	40	4	175	6	55	138.511	139	101	209	257.62	0.873676	294.87	2.46	1.63	1.5092	11.9	0.35	0.63	1656	504	24985	4.56	4727	46	6.69	123.1
83	0	8	18	16	27	30	80.11	114.08	373.21	86.45	163.58	77.3782	114.87	98	28	93.9523	123.114	0.76313	154	27.1684	194.531	0.139661	15	5	248	11	221	434.694	83	82	204	200.12	0.52241	383.08	2.98	1.13	2.63717	9.35	0.26	0.53	1081	379	21359	5.2	6095	32.5	12	24
85	1	9	18	20	28	30	50	99.31	100.7	68.3	168.18	109.429	128.34	84	27	86.4537	123.971	0.697372	145	12.7627	169.349	0.075363	95	35	205	6	67	93.3033	134	101	187	737.94	1.49919	492.23	4.86	1.6	3.0375	10.9	0.28	0.55	1864	453	35819	13	2220	69.6	9.57	25.75
75	0	9	17	18	26	28	30.78	138.51	134.72	138.51	251.4	130.134	31.21	127	50	51.0506	113.288	0.450625	55	140.445	336.359	0.417544	15	7	192	28	377	81.2252	100	87	174	272.5	0.625432	435.69	2.85	6.6	0.431818	9.51	1.13	1.06	1216	577	26244	6.57	13247	40.5	7.06	48.7
86	1	7	30	25	22	28	33.92	350.64	303.14	187.9	363.01	163.58	34.87	118	51	24.8273	111.729	0.222211	124	62.4165	134.723	0.463294	61	117	138	14	139	143.395	150	109	192	292.3	0.671257	435.45	3.72	2.34	1.58974	13.1	0.42	0.86	2012	361	30853	6.49	7023	52.3	7.69	22.05
80	1	9	40	30	27	28	76.84	158.01	103.53	74.23	254.91	102.811	83.51			100.696	110.957	0.907519		177.768	731.065	0.243164						111.729				118.24	0.442004	267.52	1.99	2.27	0.876652	10.2	0.28	1.19	1638	319	31273	5.19	22333	40.3	14.25	72.25
72	0	9	13	17	27	29	174.11	150.52	194.53	38.96	469.13	84.0896	57.04	342	37	20.733	97.2655	0.213159	56	5.44094	10.6579	0.510506	39	28	93	22	367	101.396	86	130	121	240.17	0.949823	252.86	1.57	0.94	1.67556	8.1	0.16	0.28	1357	487	38743	5.05	8133	75.7	4.58	4.42

## Sheet: Corr T0 Frail
	AGE	SPPB	LHG	RHG	TINETTI	MMSE	mt-ND1	TFAM	PINK1	BNIP3	ULK1	LC3B	mTOR	HIF1A	NOS3	BCL2	BAX	BCL2/BAX	TP53	IL6	IL10	IL6/IL10	TNF-A	IL-1B	TGF-B	IFN-G	TREM1	TREM2	ADAM10	CASP8	CASP1	ccf-mtDNA	ccf-nDNA	ccf-mt/nDNA	IL6 P.	IL10 P.	IL6/IL0 P.	TNF-a P.	IL-1b P.	IFN-g P.	TNFR1 P.	TREM1 P.	TREM2 P.	CAF P.	BDNF P.	NfL P.	CAP2 P.	IRISIN P.
AGE	1	-0.306433	0.478012	0.350409	-0.567518	-0.310705	-0.221404	-0.0369006	0.0841334	0.0856094	0.0162363	0.134417	0.120473	-0.231599	-0.517622	0.0206643	0.110783	0.0258494	-0.130279	-0.0841334	0.101846	-0.140222	-0.184188	-0.252472	0.222623	0.292903	0.176101	-0.0457568	0.351383	0.292036	0.457966	-0.13727	0.239116	-0.132842	0.264403	0.0782293	0.10037	0.128414	0.309912	-0.230599	0.236164	0.153507	0.200739	0.168267	-0.193359	0.314393	0.118493	0.181551
SPPB	-0.306433	1	0.291928	0.417867	0.443451	0.0466112	0.416964	-0.0390415	-0.276414	-0.53565	-0.232688	-0.321939	-0.0703783	-0.0574617	-0.0962258	0.092138	-0.164095	0.221919	0.164997	-0.274852	-0.107755	-0.229564	-0.00659987	-0.131055	0.208181	0.00565704	0.0575132	-0.0515348	0.129064	0.139778	0.35473	0.218633	0.327949	0.187399	-0.386796	0.323264	-0.568445	0.0749597	0.129122	0.0390991	0.162413	-0.0515348	-0.110878	-0.354497	0.354497	-0.0515348	-0.0609566	-0.371675
LHG	0.478012	0.291928	1	0.8311	-0.25626	-0.239656	0.0668684	0.277875	0.234782	0.0148596	0.102532	0.16432	-0.244801	-0.164717	-0.299347	-0.0921298	-0.146475	0.0840188	0.20744	0.081728	0.199119	-0.255586	-0.214687	-0.29259	0.458855	0.390422	0.193852	0.124821	0.403395	-0.0749508	0.79873	0.194661	0.270446	0.135223	0.0817882	0.320968	-0.31651	0.484424	0.511558	0.314745	0.411612	-0.222895	0.0104018	-0.124821	0.300165	-0.0371491	0.361928	0.114419
RHG	0.350409	0.417867	0.8311	1	-0.375077	-0.199852	-0.106511	0.464505	0.328408	0.056214	0.363912	0.362699	-0.551117	-0.149418	-0.304977	-0.443795	-0.457445	-0.137678	0.073875	-0.0118345	0.207104	-0.331367	-0.313518	-0.419826	0.471657	0.439646	0.0900914	-0.218939	0.308555	0.0400009	0.446677	0.325449	0.233732	0.227815	0.0236865	0.28107	-0.286987	0.340243	0.596001	0.342226	0.390539	-0.284029	0.198228	0.0355036	0.470422	-0.0295863	0.288153	0.112428
TINETTI	-0.567518	0.443451	-0.25626	-0.375077	1	0.5058	0.42648	-0.578402	-0.446614	-0.627822	-0.507017	-0.442433	0.554683	-0.127823	0.253125	0.360586	0.234499	0.265643	0.285113	-0.201342	-0.172056	-0.0402685	0.433283	0.336748	-0.0873619	-0.341238	-0.190824	0.338621	-0.162027	-0.300723	-0.132695	-0.00549115	0.14277	-0.0219646	-0.00641207	-0.0549115	0.113484	0.146431	-0.382319	-0.00183366	0.128127	-0.0896889	-0.19036	-0.223307	-0.276388	-0.137279	-0.0903266	-0.0970104
MMSE	-0.310705	0.0466112	-0.239656	-0.199852	0.5058	1	0.0184812	-0.348063	0.0693046	-0.231015	-0.254117	0.0786031	0.302305	-0.177057	0.356857	0.0693046	-0.282817	0.23735	0.483147	-0.44355	-0.123208	-0.267978	0.225717	-0.0139907	0.253472	-0.471954	-0.496205	0.15555	0.0323314	-0.45314	-0.0971013	0.554437	-0.244876	0.517475	0.179554	-0.311101	0.442009	0.0862458	-0.0555664	-0.0053983	0.089326	-0.381945	-0.224855	-0.0462031	-0.388106	-0.274138	0.114245	0.0847057
mt-ND1	-0.221404	0.416964	0.0668684	-0.106511	0.42648	0.0184812	1	-0.111765	-0.229412	-0.370588	-0.329412	-0.762325	0.338734	0.0965148	0.0153846	0.291176	0.191317	0.181016	0.273703	-0.182353	-0.311765	0.102941	-0.0125224	-0.0107335	-0.237712	-0.23077	0.268337	0.273529	-0.0286029	0.431719	0.0220265	-0.167647	0.244118	-0.182353	-0.672554	-0.279412	-0.414706	-0.167647	-0.303612	-0.43299	-0.15	0.144118	-0.129412	-0.582353	-0.0735294	0.3	-0.151921	-0.285294
TFAM	-0.0369006	-0.0390415	0.277875	0.464505	-0.578402	-0.348063	-0.111765	1	0.467647	0.538235	0.747059	0.319353	-0.686304	0.223414	-0.116484	-0.452941	-0.284032	-0.438558	-0.101968	0.361765	0.238235	0.158824	-0.194991	0.0429339	-0.123324	0.0983901	-0.0178891	-0.279412	0.160616	0.337005	-0.251102	0.323529	-0.320588	0.320588	-0.304636	-0.00882353	-0.264706	-0.25	0.117907	0.14433	-0.0411765	-0.252941	0.326471	0.217647	0.614706	-0.0264706	0.142985	-0.211765
PINK1	0.0841334	-0.276414	0.234782	0.328408	-0.446614	0.0693046	-0.229412	0.467647	1	0.597059	0.605882	0.432671	-0.643594	0.0732797	-0.314286	-0.685294	-0.503311	-0.350258	0.198569	0	0.247059	-0.191176	-0.540251	-0.384616	0.500447	0.16458	0.0697676	-0.176471	-0.453246	-0.51542	-0.0418503	0.261765	-0.105882	0.223529	0.207506	-0.323529	0.311765	0.0176471	0.325719	0.198822	-0.235294	-0.402941	0.152941	0.335294	0.317647	-0.15	0.464701	0
BNIP3	0.0856094	-0.53565	0.0148596	0.056214	-0.627822	-0.231015	-0.370588	0.538235	0.597059	1	0.541176	0.498896	-0.471282	0.0625559	0.0637363	-0.364706	0.013245	-0.341428	0.060823	0.552941	0.220588	0.276471	-0.159213	0.0447228	-0.0732797	0.0107335	-0.0483006	-0.176471	-0.0660066	-0.218062	-0.370045	0.117647	-0.341176	0.155882	0.0353201	-0.25	0.0617647	-0.15	-0.00294769	0.210604	-0.308824	0.120588	0.0911765	0.635294	0.179412	-0.138235	0.0500447	0.226471
ULK1	0.0162363	-0.232688	0.102532	0.363912	-0.507017	-0.254117	-0.329412	0.747059	0.605882	0.541176	1	0.594555	-0.618557	0.393208	-0.327473	-0.694118	-0.226637	-0.603385	-0.389983	0.397059	0.00588235	0.311765	-0.152057	0.14848	-0.0411081	0.406083	0.139535	-0.361765	-0.228823	-0.0462556	-0.372248	0.297059	-0.0558824	0.152941	0.0426785	-0.364706	0.232353	-0.276471	-0.0324245	0.0942564	-0.0117647	-0.0558824	0.717647	0.467647	0.432353	0.0794118	0.11975	-0.0794118
LC3B	0.134417	-0.321939	0.16432	0.362699	-0.442433	0.0786031	-0.762325	0.319353	0.432671	0.498896	0.594555	1	-0.474576	0.194991	0.138614	-0.504783	-0.380707	-0.244477	-0.109221	0.226637	0.10596	-0.0721119	0.0313339	0.0483438	0.264758	0.145031	-0.165622	-0.417954	0.0539648	-0.43881	-0.171996	0.441501	-0.0544518	0.306108	0.581738	-0.0779985	0.454746	0.260486	0.320797	0.537952	0.292862	-0.185431	0.441501	0.556292	0.0235467	-0.0691685	0.399821	0.369389
mTOR	0.120473	-0.0703783	-0.244801	-0.551117	0.554683	0.302305	0.338734	-0.686304	-0.643594	-0.471282	-0.618557	-0.474576	1	-0.197851	0.0594715	0.795288	0.609433	0.518055	0.0806452	-0.0839471	-0.279824	0.207659	0.514337	0.379928	-0.354521	-0.327957	-0.155018	0.421208	0.159868	0.13245	0.0971302	-0.235641	0.00147276	-0.195877	-0.0346352	-0.188513	0.154639	-0.123711	-0.546126	-0.446165	0.0942564	0.344625	-0.11782	-0.215022	-0.594993	0.0412372	-0.284691	0.072165
HIF1A	-0.231599	-0.0574617	-0.164717	-0.149418	-0.127823	-0.177057	0.0965148	0.223414	0.0732797	0.0625559	0.393208	0.194991	-0.197851	1	0.0286029	-0.0840036	-0.121646	0.0125224	-0.504924	0.280608	-0.39857	0.423593	-0.0948971	0.272158	-0.0894454	-0.0188004	0.64727	-0.412869	-0.325991	-0.00661522	-0.363837	0.180518	0.252011	0.0428955	-0.237925	-0.466488	-0.0196604	-0.0625559	-0.13966	0.101164	0.0554066	0.142985	0.377123	-0.162645	0.125112	0.448615	0.26652	-0.412869
NOS3	-0.517622	-0.0962258	-0.299347	-0.304977	0.253125	0.356857	0.0153846	-0.116484	-0.314286	0.0637363	-0.327473	0.138614	0.0594715	0.0286029	1	0.138462	-0.0638064	0.0572058	0.427314	-0.0197802	-0.305495	0.0285714	0.451543	0.193833	-0.301099	-0.497799	-0.51542	0.261538	0.368639	-0.198348	-0.167813	0.134066	-0.248352	0.0901099	0.0418042	0.0989011	0.0153846	0.2	-0.110011	0.321587	0.0637363	-0.0505495	-0.375824	-0.248352	-0.397802	-0.156044	-0.186813	0.375824
BCL2	0.0206643	0.092138	-0.0921298	-0.443795	0.360586	0.0693046	0.291176	-0.452941	-0.685294	-0.364706	-0.694118	-0.504783	0.795288	-0.0840036	0.138462	1	0.500368	0.778514	0.0912345	0.120588	-0.0529412	0.194118	0.372094	0.291593	-0.250224	-0.438283	-0.0429339	0.297059	0.275028	0.101322	0.310573	-0.241176	-0.205882	-0.0941176	-0.267844	0.135294	-0.285294	-0.0617647	-0.377304	-0.162003	0.0617647	0.25	-0.4	-0.355882	-0.220588	-0.179412	-0.19303	-0.0647059
BAX	0.110783	-0.164095	-0.146475	-0.457445	0.234499	-0.282817	0.191317	-0.284032	-0.503311	0.013245	-0.226637	-0.380707	0.609433	-0.121646	-0.0638064	0.500368	1	-0.0515464	-0.166518	0.407653	-0.223694	0.578367	0.495076	0.59624	-0.626118	0.0886303	0.0340197	0.540103	0.15859	0.261301	0.0485116	-0.320824	0.0618102	-0.272259	-0.0692194	0.00147167	-0.10596	-0.288447	-0.621682	-0.434046	-0.148639	0.70493	0.0191317	0.13245	-0.314938	0.0853569	-0.593918	0.00735835
BCL2/BAX	0.0258494	0.221919	0.0840188	-0.137678	0.265643	0.23735	0.181016	-0.438558	-0.350258	-0.341428	-0.603385	-0.244477	0.518055	0.0125224	0.0572058	0.778514	-0.0515464	1	0.213071	-0.013245	0.0470935	-0.0897719	0.140555	0.0116383	0.137746	-0.511191	0.0546106	-0.0515085	0.0660793	-0.170893	0.262404	-0.11479	-0.103017	-0.0250184	-0.188513	0.0412068	-0.185431	0.239882	-0.0471977	0.20339	0.238411	-0.0853569	-0.423841	-0.353201	-0.00588668	-0.282561	0.175156	-0.0264901
TP53	-0.130279	0.164997	0.20744	0.073875	0.285113	0.483147	0.273703	-0.101968	0.198569	0.060823	-0.389983	-0.109221	0.0806452	-0.504924	0.427314	0.0912345	-0.166518	0.213071	1	-0.407872	0.0483006	-0.397138	0.163978	-0.173835	0.227395	-0.560036	-0.575269	0.307693	0.3043	-0.274834	0.303532	0.157424	-0.101968	0.168158	0.0483438	0.0715565	0.0304115	0.227192	0.0698925	0.106631	0.0143113	-0.364938	-0.389983	-0.0518784	-0.239714	-0.236136	0.171806	0.14848
IL6	-0.0841334	-0.274852	0.081728	-0.0118345	-0.201342	-0.44355	-0.182353	0.361765	0	0.552941	0.397059	0.226637	-0.0839471	0.280608	-0.0197802	0.120588	0.407653	-0.013245	-0.407872	1	0.155882	0.673529	0.209303	0.538462	-0.480787	0.184258	0.259392	-0.0352941	-0.0924093	-0.081498	-0.343613	-0.111765	-0.252941	-0.0911765	-0.1766	-0.0941176	-0.211765	-0.0588235	-0.33751	0.334316	0.00882353	0.302941	0.117647	0.388235	0.382353	-0.25	-0.19303	0.144118
IL10	0.101846	-0.107755	0.199119	0.207104	-0.172056	-0.123208	-0.311765	0.238235	0.247059	0.220588	0.00588235	0.10596	-0.279824	-0.39857	-0.305495	-0.0529412	-0.223694	0.0470935	0.0483006	0.155882	1	-0.535294	-0.483006	-0.41145	0.462914	-0.0304115	-0.116279	-0.264706	-0.110011	-0.218062	-0.0484583	-0.0411765	-0.502941	0.258824	0.163355	0.417647	-0.202941	0.2	0.543848	0.35788	-0.232353	-0.529412	-0.291176	0.317647	0.258824	-0.364706	0.523682	0.226471
IL6/IL10	-0.140222	-0.229564	-0.255586	-0.331367	-0.0402685	-0.267978	0.102941	0.158824	-0.191176	0.276471	0.311765	-0.0721119	0.207659	0.423593	0.0285714	0.194118	0.578367	-0.0897719	-0.397138	0.673529	-0.535294	1	0.486584	0.751343	-0.793566	0.0930234	0.248659	0.2	-0.0330033	0.207049	-0.314979	-0.114706	0.00882353	-0.247059	-0.366446	-0.408824	-0.0176471	-0.4	-0.797349	-0.192931	0.0411765	0.614706	0.267647	0.120588	0.155882	0.0441176	-0.689902	-0.220588
TNF-A	-0.184188	-0.00659987	-0.214687	-0.313518	0.433283	0.225717	-0.0125224	-0.194991	-0.540251	-0.159213	-0.152057	0.0313339	0.514337	-0.0948971	0.451543	0.372094	0.495076	0.140555	0.163978	0.209303	-0.483006	0.486584	1	0.850358	-0.615936	-0.334229	-0.445341	0.375671	0.53914	0.125828	-0.0816777	0.112701	0.0697676	-0.0429339	0.10385	-0.00178891	0.214669	0.0536673	-0.666667	0.0331541	0.593919	0.19678	0.139535	0.101968	-0.277281	-0.0357782	-0.495039	-0.0572452
IL-1B	-0.252472	-0.131055	-0.29259	-0.419826	0.336748	-0.0139907	-0.0107335	0.0429339	-0.384616	0.0447228	0.14848	0.0483438	0.379928	0.272158	0.193833	0.291593	0.59624	0.0116383	-0.173835	0.538462	-0.41145	0.751343	0.850358	1	-0.693823	-0.213262	-0.0887097	0.232559	0.246968	0.165563	-0.279249	0.116279	0.0375671	-0.0107335	-0.034915	-0.191414	0.152057	-0.0948123	-0.766129	0.00806452	0.425761	0.280859	0.305904	0.221825	-0.0661897	0.0751343	-0.458655	-0.282648
TGF-B	0.222623	0.208181	0.458855	0.471657	-0.0873619	0.253472	-0.237712	-0.123324	0.500447	-0.0732797	-0.0411081	0.264758	-0.354521	-0.0894454	-0.301099	-0.250224	-0.626118	0.137746	0.227395	-0.480787	0.462914	-0.793566	-0.615936	-0.693823	1	0.0787825	0.109221	-0.296694	-0.14978	-0.562294	0.468578	0.316354	0.132261	0.369973	0.391771	0.196604	0.107239	0.42538	0.820949	0.309758	-0.0589813	-0.552279	-0.153709	0.0697051	0.0196604	-0.0589813	0.809471	0.0393208
IFN-G	0.292903	0.00565704	0.390422	0.439646	-0.341238	-0.471954	-0.23077	0.0983901	0.16458	0.0107335	0.406083	0.145031	-0.327957	-0.0188004	-0.497799	-0.438283	0.0886303	-0.511191	-0.560036	0.184258	-0.0304115	0.0930234	-0.334229	-0.213262	0.0787825	1	0.366487	0.152057	-0.285557	-0.0408389	0.245033	-0.177102	0.286226	-0.280859	0.230976	0.169947	0.0161002	0	0.224014	-0.0197133	-0.0304115	0.277281	0.293382	0.0232559	0.336315	-0.0465117	-0.210352	0.184258
TREM1	0.176101	0.0575132	0.193852	0.0900914	-0.190824	-0.496205	0.268337	-0.0178891	0.0697676	-0.0483006	0.139535	-0.165622	-0.155018	0.64727	-0.51542	-0.0429339	0.0340197	0.0546106	-0.575269	0.259392	-0.116279	0.248659	-0.445341	-0.0887097	0.109221	0.366487	1	-0.291593	-0.498346	0.0816777	-0.0331126	-0.228981	0.513418	-0.275492	-0.242614	-0.209303	-0.259392	0.161002	0.12724	0.0116487	-0.0322004	0.277281	0.132379	-0.168158	0.252237	0.466906	0.211454	-0.311271
TREM2	-0.0457568	-0.0515348	0.124821	-0.218939	0.338621	0.15555	0.273529	-0.279412	-0.176471	-0.176471	-0.361765	-0.417954	0.421208	-0.412869	0.261538	0.297059	0.540103	-0.0515085	0.307693	-0.0352941	-0.264706	0.2	0.375671	0.232559	-0.296694	0.152057	-0.291593	1	0.173817	-0.0638768	0.398679	-0.164706	-0.0352941	-0.191176	0.104489	0.164706	0.0529412	0.00882353	-0.350775	-0.215022	-0.0147059	0.15	-0.367647	-0.323529	-0.205882	-0.314706	-0.468275	0.108824
ADAM10	0.351383	0.129064	0.403395	0.308555	-0.162027	0.0323314	-0.0286029	0.160616	-0.453246	-0.0660066	-0.228823	0.0539648	0.159868	-0.325991	0.368639	0.275028	0.15859	0.0660793	0.3043	-0.0924093	-0.110011	-0.0330033	0.53914	0.246968	-0.14978	-0.285557	-0.498346	0.173817	1	0.439912	0.383683	0.389439	-0.0242024	0.334434	-0.0418502	0.466447	-0.310231	0.107811	0.0881057	-0.0496141	0.470847	0.0506051	-0.0616062	-0.0242024	-0.242024	0.143014	-0.165289	0.0616062
CASP8	0.292036	0.139778	-0.0749508	0.0400009	-0.300723	-0.45314	0.431719	0.337005	-0.51542	-0.218062	-0.0462556	-0.43881	0.13245	-0.00661522	-0.198348	0.101322	0.261301	-0.170893	-0.274834	-0.081498	-0.218062	0.207049	0.125828	0.165563	-0.562294	-0.0408389	0.0816777	-0.0638768	0.439912	1	-0.0485651	-0.220265	0.0616742	-0.19163	-0.643881	0.145375	-0.530838	-0.436124	-0.231533	-0.613687	0.0925112	0.337005	0.151983	-0.244494	0.0881059	0.51542	-0.582645	-0.3326
CASP1	0.457966	0.35473	0.79873	0.446677	-0.132695	-0.0971013	0.0220265	-0.251102	-0.0418503	-0.370045	-0.372248	-0.171996	0.0971302	-0.363837	-0.167813	0.310573	0.0485116	0.262404	0.303532	-0.343613	-0.0484583	-0.314979	-0.0816777	-0.279249	0.468578	0.245033	-0.0331126	0.398679	0.383683	-0.0485651	1	0.0132159	0.244494	-0.0242291	0.245866	0.625552	-0.237886	0.259913	0.374862	0.0165563	0.244494	-0.0264318	-0.211454	-0.363437	0.00660795	-0.145375	0.2	-0.081498
ccf-mtDNA	-0.13727	0.218633	0.194661	0.325449	-0.00549115	0.554437	-0.167647	0.323529	0.261765	0.117647	0.297059	0.441501	-0.235641	0.180518	0.134066	-0.241176	-0.320824	-0.11479	0.157424	-0.111765	-0.0411765	-0.114706	0.112701	0.116279	0.316354	-0.177102	-0.228981	-0.164706	0.389439	-0.220265	0.0132159	1	-0.138235	0.923529	0.0323768	-0.15	0.0529412	0.0264706	0.209286	0.103093	0.182353	-0.3	0.144118	0.205882	0.00588235	-0.0323529	0.266309	-0.188235
ccf-nDNA	0.239116	0.327949	0.270446	0.233732	0.14277	-0.244876	0.244118	-0.320588	-0.105882	-0.341176	-0.0558824	-0.0544518	0.00147276	0.252011	-0.248352	-0.205882	0.0618102	-0.103017	-0.101968	-0.252941	-0.502941	0.00882353	0.0697676	0.0375671	0.132261	0.286226	0.513418	-0.0352941	-0.0242024	0.0616742	0.244494	-0.138235	1	-0.379412	0.145695	-0.0205882	0.0588235	0.385294	0.0884306	-0.0471282	0.411765	0.264706	0.311765	-0.123529	-0.138235	0.635294	-0.0178731	-0.229412
ccf-mt/nDNA	-0.132842	0.187399	0.135223	0.227815	-0.0219646	0.517475	-0.182353	0.320588	0.223529	0.155882	0.152941	0.306108	-0.195877	0.0428955	0.0901099	-0.0941176	-0.272259	-0.0250184	0.168158	-0.0911765	0.258824	-0.247059	-0.0429339	-0.0107335	0.369973	-0.280859	-0.275492	-0.191176	0.334434	-0.19163	-0.0242291	0.923529	-0.379412	1	-0.0309051	-0.00882353	-0.102941	-0.0470588	0.290347	0.0692195	-0.0352941	-0.358824	-0.0617647	0.241176	0.0205882	-0.155882	0.359249	-0.167647
IL6 P.	0.264403	-0.386796	0.0817882	0.0236865	-0.00641207	0.179554	-0.672554	-0.304636	0.207506	0.0353201	0.0426785	0.581738	-0.0346352	-0.237925	0.0418042	-0.267844	-0.0692194	-0.188513	0.0483438	-0.1766	0.163355	-0.366446	0.10385	-0.034915	0.391771	0.230976	-0.242614	0.104489	-0.0418502	-0.643881	0.245866	0.0323768	0.145695	-0.0309051	1	0.219279	0.70493	0.472406	0.325959	0.336772	0.254599	-0.241354	0.144224	0.360559	-0.372333	-0.0853569	0.320215	0.409124
IL10 P.	0.0782293	0.323264	0.320968	0.28107	-0.0549115	-0.311101	-0.279412	-0.00882353	-0.323529	-0.25	-0.364706	-0.0779985	-0.188513	-0.466488	0.0989011	0.135294	0.00147167	0.0412068	0.0715565	-0.0941176	0.417647	-0.408824	-0.00178891	-0.191414	0.196604	0.169947	-0.209303	0.164706	0.466447	0.145375	0.625552	-0.15	-0.0205882	-0.00882353	0.219279	1	-0.429412	0.391176	0.481947	0.356407	0.182353	-0.211765	-0.438235	-0.147059	0.235294	-0.264706	-0.0178731	0.0382353
IL6/IL0 P.	0.10037	-0.568445	-0.31651	-0.286987	0.113484	0.442009	-0.414706	-0.264706	0.311765	0.0617647	0.232353	0.454746	0.154639	-0.0196604	0.0153846	-0.285294	-0.10596	-0.185431	0.0304115	-0.211765	-0.202941	-0.0176471	0.214669	0.152057	0.107239	0.0161002	-0.259392	0.0529412	-0.310231	-0.530838	-0.237886	0.0529412	0.0588235	-0.102941	0.70493	-0.429412	1	0.0794118	-0.170966	-0.00294551	0.182353	-0.176471	0.382353	0.332353	-0.435294	0.0352941	0.157283	0.205882
TNF-a P.	0.128414	0.0749597	0.484424	0.340243	0.146431	0.0862458	-0.167647	-0.25	0.0176471	-0.15	-0.276471	0.260486	-0.123711	-0.0625559	0.2	-0.0617647	-0.288447	0.239882	0.227192	-0.0588235	0.2	-0.4	0.0536673	-0.0948123	0.42538	0	0.161002	0.00882353	0.107811	-0.436124	0.259913	0.0264706	0.385294	-0.0470588	0.472406	0.391176	0.0794118	1	0.5409	0.733432	0.632353	-0.452941	-0.297059	-0.0411765	-0.0382353	-0.00294118	0.423593	0.223529
IL-1b P.	0.309912	0.129122	0.511558	0.596001	-0.382319	-0.0555664	-0.303612	0.117907	0.325719	-0.00294769	-0.0324245	0.320797	-0.546126	-0.13966	-0.110011	-0.377304	-0.621682	-0.0471977	0.0698925	-0.33751	0.543848	-0.797349	-0.666667	-0.766129	0.820949	0.224014	0.12724	-0.350775	0.0881057	-0.231533	0.374862	0.209286	0.0884306	0.290347	0.325959	0.481947	-0.170966	0.5409	1	0.416974	0.0663229	-0.50995	-0.21076	-0.0442153	0.0928521	0.0442153	0.671148	0.219603
IFN-g P.	-0.230599	0.0390991	0.314745	0.342226	-0.00183366	-0.0053983	-0.43299	0.14433	0.198822	0.210604	0.0942564	0.537952	-0.446165	0.101164	0.321587	-0.162003	-0.434046	0.20339	0.106631	0.334316	0.35788	-0.192931	0.0331541	0.00806452	0.309758	-0.0197133	0.0116487	-0.215022	-0.0496141	-0.613687	0.0165563	0.103093	-0.0471282	0.0692195	0.336772	0.356407	-0.00294551	0.733432	0.416974	1	0.428572	-0.486009	-0.225332	0.145803	0.382916	-0.405008	0.415399	0.257732
TNFR1 P.	0.236164	0.162413	0.411612	0.390539	0.128127	0.089326	-0.15	-0.0411765	-0.235294	-0.308824	-0.0117647	0.292862	0.0942564	0.0554066	0.0637363	0.0617647	-0.148639	0.238411	0.0143113	0.00882353	-0.232353	0.0411765	0.593919	0.425761	-0.0589813	-0.0304115	-0.0322004	-0.0147059	0.470847	0.0925112	0.244494	0.182353	0.411765	-0.0352941	0.254599	0.182353	0.182353	0.632353	0.0663229	0.428572	1	-0.255882	0.185294	-0.0264706	0.0617647	0.123529	0.0107239	-0.0647059
TREM1 P.	0.153507	-0.0515348	-0.222895	-0.284029	-0.0896889	-0.381945	0.144118	-0.252941	-0.402941	0.120588	-0.0558824	-0.185431	0.344625	0.142985	-0.0505495	0.25	0.70493	-0.0853569	-0.364938	0.302941	-0.529412	0.614706	0.19678	0.280859	-0.552279	0.277281	0.277281	0.15	0.0506051	0.337005	-0.0264318	-0.3	0.264706	-0.358824	-0.241354	-0.211765	-0.176471	-0.452941	-0.50995	-0.486009	-0.255882	1	0.2	0.0647059	-0.258824	0.273529	-0.621984	0.0852941
TREM2 P.	0.200739	-0.110878	0.0104018	0.198228	-0.19036	-0.224855	-0.129412	0.326471	0.152941	0.0911765	0.717647	0.441501	-0.11782	0.377123	-0.375824	-0.4	0.0191317	-0.423841	-0.389983	0.117647	-0.291176	0.267647	0.139535	0.305904	-0.153709	0.293382	0.132379	-0.367647	-0.0616062	0.151983	-0.211454	0.144118	0.311765	-0.0617647	0.144224	-0.438235	0.382353	-0.297059	-0.21076	-0.225332	0.185294	0.2	1	0.332353	-0.0323529	0.488235	0.0947275	-0.0882353
CAF P.	0.168267	-0.354497	-0.124821	0.0355036	-0.223307	-0.0462031	-0.582353	0.217647	0.335294	0.635294	0.467647	0.556292	-0.215022	-0.162645	-0.248352	-0.355882	0.13245	-0.353201	-0.0518784	0.388235	0.317647	0.120588	0.101968	0.221825	0.0697051	0.0232559	-0.168158	-0.323529	-0.0242024	-0.244494	-0.363437	0.205882	-0.123529	0.241176	0.360559	-0.147059	0.332353	-0.0411765	-0.0442153	0.145803	-0.0264706	0.0647059	0.332353	1	0.00882353	-0.0411765	0.0589813	0.126471
BDNF P.	-0.193359	0.354497	0.300165	0.470422	-0.276388	-0.388106	-0.0735294	0.614706	0.317647	0.179412	0.432353	0.0235467	-0.594993	0.125112	-0.397802	-0.220588	-0.314938	-0.00588668	-0.239714	0.382353	0.258824	0.155882	-0.277281	-0.0661897	0.0196604	0.336315	0.252237	-0.205882	-0.242024	0.0881059	0.00660795	0.00588235	-0.138235	0.0205882	-0.372333	0.235294	-0.435294	-0.0382353	0.0928521	0.382916	0.0617647	-0.258824	-0.0323529	0.00882353	1	-0.411765	-0.0214477	-0.376471
NfL P.	0.314393	-0.0515348	-0.0371491	-0.0295863	-0.137279	-0.274138	0.3	-0.0264706	-0.15	-0.138235	0.0794118	-0.0691685	0.0412372	0.448615	-0.156044	-0.179412	0.0853569	-0.282561	-0.236136	-0.25	-0.364706	0.0441176	-0.0357782	0.0751343	-0.0589813	-0.0465117	0.466906	-0.314706	0.143014	0.51542	-0.145375	-0.0323529	0.635294	-0.155882	-0.0853569	-0.264706	0.0352941	-0.00294118	0.0442153	-0.405008	0.123529	0.273529	0.488235	-0.0411765	-0.411765	1	0.123324	-0.255882
CAP2 P.	0.118493	-0.0609566	0.361928	0.288153	-0.0903266	0.114245	-0.151921	0.142985	0.464701	0.0500447	0.11975	0.399821	-0.284691	0.26652	-0.186813	-0.19303	-0.593918	0.175156	0.171806	-0.19303	0.523682	-0.689902	-0.495039	-0.458655	0.809471	-0.210352	0.211454	-0.468275	-0.165289	-0.582645	0.2	0.266309	-0.0178731	0.359249	0.320215	-0.0178731	0.157283	0.423593	0.671148	0.415399	0.0107239	-0.621984	0.0947275	0.0589813	-0.0214477	0.123324	1	0.0428955
IRISIN P.	0.181551	-0.371675	0.114419	0.112428	-0.0970104	0.0847057	-0.285294	-0.211765	0	0.226471	-0.0794118	0.369389	0.072165	-0.412869	0.375824	-0.0647059	0.00735835	-0.0264901	0.14848	0.144118	0.226471	-0.220588	-0.0572452	-0.282648	0.0393208	0.184258	-0.311271	0.108824	0.0616062	-0.3326	-0.081498	-0.188235	-0.229412	-0.167647	0.409124	0.0382353	0.205882	0.223529	0.219603	0.257732	-0.0647059	0.0852941	-0.0882353	0.126471	-0.376471	-0.255882	0.0428955	1

## Sheet: p values Corr Frail T0
	AGE	SPPB	LHG	RHG	TINETTI	MMSE	mt-ND1	TFAM	PINK1	BNIP3	ULK1	LC3B	mTOR	HIF1A	NOS3	BCL2	BAX	BCL2/BAX	TP53	IL6	IL10	IL6/IL10	TNF-A	IL-1B	TGF-B	IFN-G	TREM1	TREM2	ADAM10	CASP8	CASP1	ccf-mtDNA	ccf-nDNA	ccf-mt/nDNA	IL6 P.	IL10 P.	IL6/IL0 P.	TNF-a P.	IL-1b P.	IFN-g P.	TNFR1 P.	TREM1 P.	TREM2 P.	CAF P.	BDNF P.	NfL P.	CAP2 P.	IRISIN P.
AGE		0.245307	0.0624842	0.182616	0.0293508	0.238882	0.406924	0.892984	0.755956	0.751488	0.954122	0.617049	0.653613	0.402948	0.06029	0.940686	0.680847	0.923784	0.640199	0.755956	0.706127	0.602298	0.506986	0.36022	0.421783	0.286624	0.526499	0.866954	0.216923	0.308756	0.101012	0.610048	0.369595	0.621501	0.319628	0.77279	0.709973	0.633576	0.240586	0.386801	0.375686	0.567647	0.452985	0.530479	0.470292	0.234213	0.671809	0.498288
SPPB	0.245307		0.270005	0.107848	0.0986865	0.864267	0.108867	0.886402	0.297258	0.0347781	0.382343	0.221766	0.79406	0.837566	0.742091	0.732905	0.539901	0.404631	0.552407	0.299902	0.689208	0.388873	0.982322	0.637811	0.451993	0.985123	0.837261	0.849883	0.656245	0.629821	0.211017	0.412197	0.213156	0.483382	0.138131	0.220193	0.0237723	0.78165	0.629668	0.885359	0.54433	0.849883	0.680632	0.1771	0.1771	0.849883	0.827464	0.155852
LHG	0.0624842	0.270005		0.000124448	0.354024	0.367409	0.805344	0.295237	0.37878	0.958118	0.704144	0.53943	0.357506	0.554036	0.298125	0.733313	0.584819	0.754945	0.454391	0.762708	0.456954	0.336934	0.438394	0.287097	0.0864155	0.149817	0.484901	0.643209	0.152218	0.797658	0.000955727	0.467221	0.308797	0.615401	0.761719	0.224182	0.230928	0.0589516	0.0445256	0.233116	0.113847	0.40395	0.971278	0.643209	0.256954	0.892122	0.183888	0.67137
RHG	0.182616	0.107848	0.000124448		0.167519	0.454548	0.695141	0.0718933	0.214162	0.83838	0.166389	0.167059	0.0288741	0.592933	0.287062	0.0868872	0.0762846	0.609013	0.793285	0.969265	0.440346	0.209898	0.253465	0.119966	0.0775034	0.102184	0.748713	0.41405	0.280954	0.893387	0.110548	0.218542	0.382393	0.394873	0.931744	0.290791	0.280396	0.197337	0.0165571	0.1936	0.135789	0.285587	0.460589	0.899169	0.0679857	0.916655	0.294274	0.678835
TINETTI	0.0293508	0.0986865	0.354024	0.167519		0.0565774	0.11377	0.026043	0.0963714	0.0140259	0.0557599	0.0994469	0.033905	0.660229	0.379627	0.186098	0.396388	0.335172	0.319601	0.468886	0.537065	0.887672	0.122041	0.236716	0.765924	0.230295	0.509189	0.215842	0.592754	0.314386	0.662435	0.986929	0.609502	0.939787	0.982966	0.846324	0.685615	0.60023	0.158999	0.996064	0.647128	0.749779	0.493924	0.420781	0.316263	0.623546	0.758219	0.729862
MMSE	0.238882	0.864267	0.367409	0.454548	0.0565774		0.94729	0.185437	0.797987	0.38593	0.339077	0.770093	0.2523	0.524069	0.20887	0.797987	0.285262	0.371866	0.0699035	0.0865353	0.646919	0.31272	0.414107	0.961125	0.358	0.0772484	0.0616972	0.56194	0.923438	0.107322	0.747013	0.0280316	0.357388	0.0422227	0.501462	0.238851	0.0877153	0.749472	0.836766	0.985068	0.740729	0.144208	0.39898	0.865305	0.137462	0.301388	0.682447	0.753837
mt-ND1	0.406924	0.108867	0.805344	0.695141	0.11377	0.94729		0.680555	0.3914	0.158281	0.212658	0.000904808	0.198365	0.730947	0.963754	0.273084	0.474785	0.499488	0.321024	0.497945	0.239344	0.70491	0.966688	0.971863	0.390782	0.40493	0.330938	0.304286	0.92425	0.124032	0.942448	0.533872	0.360918	0.497945	0.00537786	0.293653	0.111618	0.533872	0.251183	0.0949475	0.578564	0.593807	0.632692	0.0199809	0.788159	0.258291	0.586511	0.28325
TFAM	0.892984	0.886402	0.295237	0.0718933	0.026043	0.185437	0.680555		0.0698074	0.0337619	0.00131073	0.226581	0.00425489	0.420606	0.692992	0.0800114	0.284293	0.0903753	0.716306	0.169005	0.372929	0.556056	0.483067	0.880075	0.659744	0.725977	0.951407	0.293653	0.580586	0.237234	0.383542	0.221324	0.225718	0.225718	0.249592	0.978127	0.320702	0.349131	0.661736	0.591412	0.882408	0.343357	0.216941	0.416759	0.0130347	0.925771	0.608721	0.429768
PINK1	0.755956	0.297258	0.37878	0.214162	0.0963714	0.797987	0.3914	0.0698074		0.016533	0.0147048	0.0951645	0.00850125	0.795053	0.273543	0.00437845	0.0487365	0.182726	0.475002	1	0.355031	0.476915	0.0398725	0.156779	0.0593893	0.555095	0.804594	0.51219	0.104988	0.0614975	0.88836	0.326248	0.696792	0.40397	0.437753	0.221324	0.239344	0.951973	0.217	0.457413	0.379053	0.122941	0.571044	0.204219	0.230221	0.578564	0.0824417	1
BNIP3	0.751488	0.0347781	0.958118	0.83838	0.0140259	0.38593	0.158281	0.0337619	0.016533		0.0326668	0.0510416	0.0669867	0.824939	0.831921	0.165388	0.962986	0.194569	0.829668	0.0285401	0.410304	0.298968	0.568122	0.874948	0.795041	0.971859	0.864826	0.51219	0.823092	0.450864	0.192113	0.664457	0.196007	0.563485	0.897332	0.349131	0.822157	0.578564	0.993415	0.430693	0.24397	0.656415	0.737878	0.00972238	0.505002	0.609225	0.859776	0.397622
ULK1	0.954122	0.382343	0.704144	0.166389	0.0557599	0.339077	0.212658	0.00131073	0.0147048	0.0326668		0.0169043	0.0122378	0.147113	0.253016	0.00374922	0.395636	0.0150453	0.150756	0.128902	0.986912	0.239344	0.585898	0.594913	0.885388	0.133498	0.617656	0.169005	0.428445	0.876333	0.189387	0.263145	0.839274	0.571044	0.875948	0.165388	0.385164	0.298968	0.90601	0.727208	0.969435	0.839274	0.00241457	0.0698074	0.0960703	0.771302	0.669134	0.771302
LC3B	0.617049	0.221766	0.53943	0.167059	0.0994469	0.770093	0.000904808	0.226581	0.0951645	0.0510416	0.0169043		0.064714	0.482742	0.634232	0.0480485	0.145113	0.358392	0.695926	0.395636	0.694393	0.790306	0.911532	0.863705	0.337227	0.602742	0.551276	0.107926	0.853162	0.117047	0.55279	0.0880551	0.841484	0.247083	0.0198989	0.77342	0.0782073	0.327419	0.223789	0.0334653	0.269077	0.48871	0.0880551	0.0271823	0.932132	0.798777	0.13935	0.158891
mTOR	0.653613	0.79406	0.357506	0.0288741	0.033905	0.2523	0.198365	0.00425489	0.00850125	0.0669867	0.0122378	0.064714		0.475505	0.840517	0.000391627	0.013791	0.0415839	0.773226	0.756258	0.291634	0.437261	0.0517045	0.161685	0.193449	0.230562	0.577529	0.105051	0.581074	0.648346	0.738788	0.376807	0.997777	0.464197	0.898192	0.481506	0.564762	0.646029	0.0304799	0.0842236	0.727191	0.1903	0.661989	0.420913	0.0168331	0.880082	0.300751	0.789959
HIF1A	0.402948	0.837566	0.554036	0.592933	0.660229	0.524069	0.730947	0.420606	0.795053	0.824939	0.147113	0.482742	0.475505		0.924246	0.765422	0.663448	0.966105	0.0567021	0.308734	0.141443	0.116476	0.734408	0.323185	0.749757	0.947268	0.01066	0.126758	0.253205	0.983538	0.199522	0.516966	0.362201	0.879997	0.389801	0.0812424	0.946474	0.824939	0.616431	0.717143	0.845003	0.608721	0.165636	0.559964	0.654767	0.0948109	0.35374	0.126758
NOS3	0.06029	0.742091	0.298125	0.287062	0.379627	0.20887	0.963754	0.692992	0.273543	0.831921	0.253016	0.634232	0.840517	0.924246		0.63752	0.828569	0.846789	0.128229	0.951684	0.28778	0.927566	0.106387	0.503653	0.295075	0.0721263	0.0615021	0.365617	0.214078	0.513102	0.581423	0.648478	0.391087	0.76158	0.88818	0.73851	0.963754	0.492395	0.707053	0.260344	0.831921	0.867595	0.18623	0.391087	0.160203	0.594406	0.541282	0.18623
BCL2	0.940686	0.732905	0.733313	0.0868872	0.186098	0.797987	0.273084	0.0800114	0.00437845	0.165388	0.00374922	0.0480485	0.000391627	0.765422	0.63752		0.0502303	0.000612477	0.745412	0.656415	0.847909	0.470057	0.171619	0.289373	0.365455	0.103296	0.880079	0.263145	0.338431	0.729291	0.277793	0.366926	0.442984	0.729639	0.313339	0.617033	0.28325	0.822157	0.149581	0.546209	0.822157	0.349131	0.125912	0.176435	0.410304	0.505002	0.487551	0.813672
BAX	0.680847	0.539901	0.584819	0.0762846	0.396388	0.285262	0.474785	0.284293	0.0487365	0.962986	0.395636	0.145113	0.013791	0.663448	0.828569	0.0502303		0.849334	0.549491	0.117662	0.401931	0.0208179	0.0622525	0.020982	0.0143154	0.751157	0.904302	0.0328011	0.584994	0.362867	0.8689	0.224211	0.819787	0.305392	0.798011	0.997963	0.694393	0.276449	0.0116305	0.0937159	0.580348	0.00303296	0.945517	0.6225	0.233188	0.752171	0.0215928	0.98047
BCL2/BAX	0.923784	0.404631	0.754945	0.609013	0.335172	0.371866	0.499488	0.0903753	0.182726	0.194569	0.0150453	0.358392	0.0415839	0.966105	0.846789	0.000612477	0.849334		0.441922	0.962976	0.862709	0.739928	0.613612	0.967769	0.621654	0.0532724	0.845603	0.850057	0.821891	0.554977	0.361011	0.6701	0.70255	0.928061	0.48107	0.879993	0.48869	0.368149	0.861484	0.446305	0.370973	0.752164	0.102673	0.178886	0.984549	0.286682	0.529418	0.923428
TP53	0.640199	0.552407	0.454391	0.793285	0.319601	0.0699035	0.321024	0.716306	0.475002	0.829668	0.150756	0.695926	0.773226	0.0567021	0.128229	0.745412	0.549491	0.441922		0.131707	0.864827	0.14292	0.555413	0.531568	0.411275	0.0319918	0.026907	0.262684	0.287185	0.338015	0.288384	0.572699	0.716306	0.546413	0.863705	0.799705	0.915596	0.412444	0.803021	0.702684	0.961639	0.180502	0.150756	0.854733	0.386603	0.393903	0.55361	0.59494
IL6	0.755956	0.299902	0.762708	0.969265	0.468886	0.0865353	0.497945	0.169005	1	0.0285401	0.128902	0.395636	0.756258	0.308734	0.951684	0.656415	0.117662	0.962976	0.131707		0.563485	0.00534679	0.450904	0.0405954	0.0714594	0.507977	0.347749	0.899744	0.752868	0.781551	0.22767	0.680555	0.343357	0.737878	0.509943	0.729639	0.429768	0.830755	0.200082	0.204549	0.978127	0.253442	0.664457	0.138238	0.144707	0.349131	0.487551	0.593807
IL10	0.706127	0.689208	0.456954	0.440346	0.537065	0.646919	0.239344	0.372929	0.355031	0.410304	0.986912	0.694393	0.291634	0.141443	0.28778	0.847909	0.401931	0.862709	0.864827	0.563485		0.0348957	0.0700132	0.128109	0.0838341	0.915595	0.678083	0.320702	0.707027	0.450864	0.870252	0.882408	0.0493181	0.331914	0.542884	0.108921	0.449639	0.456418	0.0314178	0.172961	0.385164	0.0372407	0.273084	0.230221	0.331914	0.165388	0.0473008	0.397622
IL6/IL10	0.602298	0.388873	0.336934	0.209898	0.887672	0.31272	0.70491	0.556056	0.476915	0.298968	0.239344	0.790306	0.437261	0.116476	0.927566	0.470057	0.0208179	0.739928	0.14292	0.00534679	0.0348957		0.0677478	0.00179026	0.000669057	0.74061	0.368621	0.456418	0.912209	0.474476	0.270764	0.672446	0.978127	0.355031	0.162425	0.117182	0.951973	0.125912	0.000367332	0.471089	0.882408	0.0130347	0.315152	0.656415	0.563485	0.873716	0.00557693	0.410304
TNF-A	0.506986	0.982322	0.438394	0.253465	0.122041	0.414107	0.966688	0.483067	0.0398725	0.568122	0.585898	0.911532	0.0517045	0.734408	0.106387	0.171619	0.0622525	0.613612	0.555413	0.450904	0.0700132	0.0677478		0.000119833	0.0163872	0.221388	0.0970597	0.167284	0.0488429	0.664894	0.77945	0.687502	0.804546	0.880047	0.710203	0.997415	0.439204	0.849712	0.00802847	0.906574	0.0217172	0.479037	0.617581	0.716235	0.314475	0.900373	0.0735592	0.839661
IL-1B	0.36022	0.637811	0.287097	0.119966	0.236716	0.961125	0.971863	0.880075	0.156779	0.874948	0.594913	0.863705	0.161685	0.323185	0.503653	0.289373	0.020982	0.967769	0.531568	0.0405954	0.128109	0.00179026	0.000119833		0.00519773	0.441291	0.751162	0.401256	0.390687	0.567626	0.330027	0.678069	0.895231	0.971863	0.901332	0.491326	0.585947	0.735657	0.00128166	0.978237	0.114422	0.308112	0.265499	0.423844	0.814569	0.789744	0.100061	0.304984
TGF-B	0.421783	0.451993	0.0864155	0.0775034	0.765924	0.358	0.390782	0.659744	0.0593893	0.795041	0.885388	0.337227	0.193449	0.749757	0.295075	0.365455	0.0143154	0.621654	0.411275	0.0714594	0.0838341	0.000669057	0.0163872	0.00519773		0.778614	0.695884	0.280672	0.606284	0.0386778	0.092165	0.249028	0.636189	0.174288	0.148514	0.479375	0.702037	0.114703	0.000308874	0.258765	0.834961	0.0350347	0.581749	0.804973	0.946467	0.834961	0.000725494	0.890138
IFN-G	0.286624	0.985123	0.149817	0.102184	0.230295	0.0772484	0.40493	0.725977	0.555095	0.971859	0.133498	0.602742	0.230562	0.947268	0.0721263	0.103296	0.751157	0.0532724	0.0319918	0.507977	0.915595	0.74061	0.221388	0.441291	0.778614		0.177979	0.585966	0.318724	0.889609	0.394393	0.524855	0.298719	0.308128	0.403749	0.542008	0.95644	1	0.418219	0.944841	0.915595	0.314533	0.286381	0.936008	0.219069	0.869954	0.465624	0.507977
TREM1	0.526499	0.837261	0.484901	0.748713	0.509189	0.0616972	0.330938	0.951407	0.804594	0.864826	0.617656	0.551276	0.577529	0.01066	0.0615021	0.880079	0.904302	0.845603	0.026907	0.347749	0.678083	0.368621	0.0970597	0.751162	0.695884	0.177979		0.289391	0.0714957	0.779452	0.910589	0.408728	0.052379	0.317817	0.379661	0.450985	0.347749	0.563849	0.648167	0.967973	0.910562	0.314533	0.636044	0.546398	0.361575	0.0808816	0.464351	0.256936
TREM2	0.866954	0.849883	0.643209	0.41405	0.215842	0.56194	0.304286	0.293653	0.51219	0.51219	0.169005	0.107926	0.105051	0.126758	0.365617	0.263145	0.0328011	0.850057	0.262684	0.899744	0.320702	0.456418	0.167284	0.401256	0.280672	0.585966	0.289391		0.549369	0.828661	0.158031	0.541248	0.899744	0.476915	0.69872	0.541248	0.847909	0.978127	0.18212	0.420941	0.960652	0.578564	0.161789	0.221324	0.442984	0.23473	0.0798814	0.688608
ADAM10	0.216923	0.656245	0.152218	0.280954	0.592754	0.923438	0.92425	0.580586	0.104988	0.823092	0.428445	0.853162	0.581074	0.253205	0.214078	0.338431	0.584994	0.821891	0.287185	0.752868	0.707027	0.912209	0.0488429	0.390687	0.606284	0.318724	0.0714957	0.549369		0.115955	0.174752	0.168421	0.936311	0.241091	0.887472	0.0943416	0.278157	0.712282	0.763274	0.865506	0.0909727	0.864249	0.83493	0.936311	0.401625	0.623341	0.586157	0.83493
CASP8	0.308756	0.629821	0.797658	0.893387	0.314386	0.107322	0.124032	0.237234	0.0614975	0.450864	0.876333	0.117047	0.648346	0.983538	0.513102	0.729291	0.362867	0.554977	0.338015	0.781551	0.450864	0.474476	0.664894	0.567626	0.0386778	0.889609	0.779452	0.828661	0.115955		0.868477	0.446129	0.834488	0.508725	0.014973	0.617675	0.0532272	0.119918	0.421752	0.0217771	0.752313	0.237234	0.601647	0.396592	0.763943	0.0614975	0.0391832	0.24373
CASP1	0.101012	0.211017	0.000955727	0.110548	0.662435	0.747013	0.942448	0.383542	0.88836	0.192113	0.189387	0.55279	0.738788	0.199522	0.581423	0.277793	0.8689	0.361011	0.288384	0.22767	0.870252	0.270764	0.77945	0.330027	0.092165	0.394393	0.910589	0.158031	0.174752	0.868477		0.966628	0.396616	0.936534	0.392627	0.0189792	0.409745	0.366621	0.185498	0.95607	0.396616	0.930359	0.464929	0.200687	0.984918	0.617697	0.507905	0.781562
ccf-mtDNA	0.610048	0.412197	0.467221	0.218542	0.986929	0.0280316	0.533872	0.221324	0.326248	0.664457	0.263145	0.0880551	0.376807	0.516966	0.648478	0.366926	0.224211	0.6701	0.572699	0.680555	0.882408	0.672446	0.687502	0.678069	0.249028	0.524855	0.408728	0.541248	0.168421	0.446129	0.966628		0.609225	1.41958e-06	0.906024	0.578564	0.847909	0.925771	0.433662	0.702516	0.497945	0.258291	0.593807	0.442984	0.986912	0.908377	0.334838	0.483901
ccf-nDNA	0.369595	0.213156	0.308797	0.382393	0.609502	0.357388	0.360918	0.225718	0.696792	0.196007	0.839274	0.841484	0.997777	0.362201	0.391087	0.442984	0.819787	0.70255	0.716306	0.343357	0.0493181	0.978127	0.804546	0.895231	0.636189	0.298719	0.052379	0.899744	0.936311	0.834488	0.396616	0.609225		0.148005	0.587935	0.943199	0.830755	0.14143	0.743594	0.86279	0.11439	0.320702	0.239344	0.648501	0.609225	0.00972238	0.951248	0.3914
ccf-mt/nDNA	0.621501	0.483382	0.615401	0.394873	0.939787	0.0422227	0.497945	0.225718	0.40397	0.563485	0.571044	0.247083	0.464197	0.879997	0.76158	0.729639	0.305392	0.928061	0.546413	0.737878	0.331914	0.355031	0.880047	0.971863	0.174288	0.308128	0.317817	0.476915	0.241091	0.508725	0.936534	1.41958e-06	0.148005		0.910649	0.978127	0.70491	0.865129	0.273289	0.79846	0.899744	0.172712	0.822157	0.366926	0.943199	0.563485	0.18785	0.533872
IL6 P.	0.319628	0.138131	0.761719	0.931744	0.982966	0.501462	0.00537786	0.249592	0.437753	0.897332	0.875948	0.0198989	0.898192	0.389801	0.88818	0.313339	0.798011	0.48107	0.863705	0.509943	0.542884	0.162425	0.710203	0.901332	0.148514	0.403749	0.379661	0.69872	0.887472	0.014973	0.392627	0.906024	0.587935	0.910649		0.411676	0.00304215	0.0662998	0.216093	0.200486	0.338755	0.364948	0.59152	0.169664	0.155402	0.752164	0.242639	0.116146
IL10 P.	0.77279	0.220193	0.224182	0.290791	0.846324	0.238851	0.293653	0.978127	0.221324	0.349131	0.165388	0.77342	0.481506	0.0812424	0.73851	0.617033	0.997963	0.879993	0.799705	0.729639	0.108921	0.117182	0.997415	0.491326	0.479375	0.542008	0.450985	0.541248	0.0943416	0.617675	0.0189792	0.578564	0.943199	0.978127	0.411676		0.0985568	0.135062	0.0604251	0.17486	0.497945	0.429768	0.0912567	0.586205	0.379053	0.320702	0.951248	0.891018
IL6/IL0 P.	0.709973	0.0237723	0.230928	0.280396	0.685615	0.0877153	0.111618	0.320702	0.239344	0.822157	0.385164	0.0782073	0.564762	0.946474	0.963754	0.28325	0.694393	0.48869	0.915596	0.429768	0.449639	0.951973	0.439204	0.585947	0.702037	0.95644	0.347749	0.847909	0.278157	0.0532272	0.409745	0.847909	0.830755	0.70491	0.00304215	0.0985568		0.771302	0.523876	0.993468	0.497945	0.51219	0.144707	0.208387	0.0936531	0.899744	0.572873	0.442984
TNF-a P.	0.633576	0.78165	0.0589516	0.197337	0.60023	0.749472	0.533872	0.349131	0.951973	0.578564	0.298968	0.327419	0.646029	0.824939	0.492395	0.822157	0.276449	0.368149	0.412444	0.830755	0.456418	0.125912	0.849712	0.735657	0.114703	1	0.563849	0.978127	0.712282	0.119918	0.366621	0.925771	0.14143	0.865129	0.0662998	0.135062	0.771302		0.0324872	0.00172726	0.0101479	0.0800114	0.263145	0.882408	0.891018	0.995602	0.116476	0.40397
IL-1b P.	0.240586	0.629668	0.0445256	0.0165571	0.158999	0.836766	0.251183	0.661736	0.217	0.993415	0.90601	0.223789	0.0304799	0.616431	0.707053	0.149581	0.0116305	0.861484	0.803021	0.200082	0.0314178	0.000367332	0.00802847	0.00128166	0.000308874	0.418219	0.648167	0.18212	0.763274	0.421752	0.185498	0.433662	0.743594	0.273289	0.216093	0.0604251	0.523876	0.0324872		0.108531	0.80688	0.0455056	0.430392	0.871294	0.731148	0.871294	0.00747742	0.410907
IFN-g P.	0.386801	0.885359	0.233116	0.1936	0.996064	0.985068	0.0949475	0.591412	0.457413	0.430693	0.727208	0.0334653	0.0842236	0.717143	0.260344	0.546209	0.0937159	0.446305	0.702684	0.204549	0.172961	0.471089	0.906574	0.978237	0.258765	0.944841	0.967973	0.420941	0.865506	0.0217771	0.95607	0.702516	0.86279	0.79846	0.200486	0.17486	0.993468	0.00172726	0.108531		0.0986323	0.0580639	0.398499	0.587526	0.143273	0.120175	0.123848	0.332583
TNFR1 P.	0.375686	0.54433	0.113847	0.135789	0.647128	0.740729	0.578564	0.882408	0.379053	0.24397	0.969435	0.269077	0.727191	0.845003	0.831921	0.822157	0.580348	0.370973	0.961639	0.978127	0.385164	0.882408	0.0217172	0.114422	0.834961	0.915595	0.910562	0.960652	0.0909727	0.752313	0.396616	0.497945	0.11439	0.899744	0.338755	0.497945	0.497945	0.0101479	0.80688	0.0986323		0.337578	0.490862	0.925771	0.822157	0.648501	0.971699	0.813672
TREM1 P.	0.567647	0.849883	0.40395	0.285587	0.749779	0.144208	0.593807	0.343357	0.122941	0.656415	0.839274	0.48871	0.1903	0.608721	0.867595	0.349131	0.00303296	0.752164	0.180502	0.253442	0.0372407	0.0130347	0.479037	0.308112	0.0350347	0.314533	0.314533	0.578564	0.864249	0.237234	0.930359	0.258291	0.320702	0.172712	0.364948	0.429768	0.51219	0.0800114	0.0455056	0.0580639	0.337578		0.456418	0.813672	0.331914	0.304286	0.0151705	0.754535
TREM2 P.	0.452985	0.680632	0.971278	0.460589	0.493924	0.39898	0.632692	0.216941	0.571044	0.737878	0.00241457	0.0880551	0.661989	0.165636	0.18623	0.125912	0.945517	0.102673	0.150756	0.664457	0.273084	0.315152	0.617581	0.265499	0.581749	0.286381	0.636044	0.161789	0.83493	0.601647	0.464929	0.593807	0.239344	0.822157	0.59152	0.0912567	0.144707	0.263145	0.430392	0.398499	0.490862	0.456418		0.208387	0.908377	0.0572147	0.736119	0.74624
CAF P.	0.530479	0.1771	0.643209	0.899169	0.420781	0.865305	0.0199809	0.416759	0.204219	0.00972238	0.0698074	0.0271823	0.420913	0.559964	0.391087	0.176435	0.6225	0.178886	0.854733	0.138238	0.230221	0.656415	0.716235	0.423844	0.804973	0.936008	0.546398	0.221324	0.936311	0.396592	0.200687	0.442984	0.648501	0.366926	0.169664	0.586205	0.208387	0.882408	0.871294	0.587526	0.925771	0.813672	0.208387		0.978127	0.882408	0.834971	0.640533
BDNF P.	0.470292	0.1771	0.256954	0.0679857	0.316263	0.137462	0.788159	0.0130347	0.230221	0.505002	0.0960703	0.932132	0.0168331	0.654767	0.160203	0.410304	0.233188	0.984549	0.386603	0.144707	0.331914	0.563485	0.314475	0.814569	0.946467	0.219069	0.361575	0.442984	0.401625	0.763943	0.984918	0.986912	0.609225	0.943199	0.155402	0.379053	0.0936531	0.891018	0.731148	0.143273	0.822157	0.331914	0.908377	0.978127		0.11439	0.941032	0.151389
NfL P.	0.234213	0.849883	0.892122	0.916655	0.623546	0.301388	0.258291	0.925771	0.578564	0.609225	0.771302	0.798777	0.880082	0.0948109	0.594406	0.505002	0.752171	0.286682	0.393903	0.349131	0.165388	0.873716	0.900373	0.789744	0.834961	0.869954	0.0808816	0.23473	0.623341	0.0614975	0.617697	0.908377	0.00972238	0.563485	0.752164	0.320702	0.899744	0.995602	0.871294	0.120175	0.648501	0.304286	0.0572147	0.882408	0.11439		0.659758	0.337578
CAP2 P.	0.671809	0.827464	0.183888	0.294274	0.758219	0.682447	0.586511	0.608721	0.0824417	0.859776	0.669134	0.13935	0.300751	0.35374	0.541282	0.487551	0.0215928	0.529418	0.55361	0.487551	0.0473008	0.00557693	0.0735592	0.100061	0.000725494	0.465624	0.464351	0.0798814	0.586157	0.0391832	0.507905	0.334838	0.951248	0.18785	0.242639	0.951248	0.572873	0.116476	0.00747742	0.123848	0.971699	0.0151705	0.736119	0.834971	0.941032	0.659758		0.879997
IRISIN P.	0.498288	0.155852	0.67137	0.678835	0.729862	0.753837	0.28325	0.429768	1	0.397622	0.771302	0.158891	0.789959	0.126758	0.18623	0.813672	0.98047	0.923428	0.59494	0.593807	0.397622	0.410304	0.839661	0.304984	0.890138	0.507977	0.256936	0.688608	0.83493	0.24373	0.781562	0.483901	0.3914	0.533872	0.116146	0.891018	0.442984	0.40397	0.410907	0.332583	0.813672	0.754535	0.74624	0.640533	0.151389	0.337578	0.879997

## Sheet: Delta values Robust
AGE	SEX	ΔSPPB	ΔRHG	ΔLHG	ΔTINETTI	ΔMMSE	Δmt-ND1	ΔTFAM	ΔPINK1	ΔBNIP3	ΔULK1	ΔLC3B	ΔmTOR	ΔHIF1A	ΔNOS3	ΔBCL2	ΔBAX	ΔBCL2/BAX	ΔTP53	ΔIL6	ΔIL10	ΔIL6/IL10	ΔTNF-A	ΔIL-1B	ΔTGF-B	ΔIFN-G	ΔTREM1	ΔTREM2	ΔADAM10	ΔCASP8	ΔCASP1	Δccf-mtDNA	Δccf-nDNA	Δccf-mt/nDNA	ΔIL6 P.	ΔIL10 P.	ΔIL6/IL0 P.	ΔTNF-a P.	ΔIL-1b P.	ΔIFN-g P.	ΔTNFR1 P.	ΔTREM1 P.	ΔTREM2 P.	ΔCAF P.	ΔBDNF P.	ΔNfL P.	ΔCAP2 P.	ΔIRISIN P.
69	0	-1	0	0.33	1	0	229.44	-19.34	46.41	136.2	-4.07	18.1	-2.06	-0.46		-8.62	-68.79	1.93	0.37	-87.11	376.25	-1.52	-2.1	-7.01	0.3	0.24	-0.02	621				-58.58	-0.37	134025	-0.61	-0.93	-1.52	-4.73	-0.04	-0.29	-171	54	-6008	-1.51	5267	-1.7		-2.65
76	0	1	0.37	0.03	1	0	142.25	-11.77	48.46	62.1	-45.4	18.2	60.04	-0.68	-0.71	-14.84	-52.81	0.64	2.82	-36.28	277.04	-1.07	-2.57	-4.81	1.15	0.01	-0.78	183.1	-0.29	-0.43	-0.87	-133.95	-0.71	2350.5	-1.84	0.09	-1.07	0.82	0.04	-1.25	145	67	4639	25.82	302	-2.8		5.6
73	0	1	-1.67	2	0	1	197.29	1.62	69.7	50.07	7.42	98.96	-47.3			-19.4	-105.52	0.57	-1.32	33.97	608.77	-0.4	1.07	-0.15	0.6	0.13	0.69	879.53				5.51	-0.72	241.02	0.03	0.42	-0.4	1.63	-0.05	0.03	-259	-60	-5060		1019	4.5		-2.25
75	0	0	3	-2.4	2	0	-895.33	47.14	107.54	423.68	295.62	283.6	-69.11	-0.81	-0.62	-100	-82.77	-0.56	-0.89	180.71	7051.92	-0.5	-1.48	-0.71	0.14	0.11	1.23	2401.36	-0.088	0.05	-0.23	-195.63	-0.77	24886.2	-0.03	-0.63	-0.5	0.1	0.01	-0.16	-9	17	-357		8375	19.3		-0.65
71	0	0	7	6.3	0	0	88.07	-38.09	-50	0.7	55.84	-95.22	-31.66	0.14	1.25	-21.03	-24.07	-0.06	-0.1	-132.64	42.75	-1.92	-2.71	-3.65	1.97	-0.05	-0.27	569.65	-0.407	-0.56	-0.35	-60.47	-2.18	11531.9	-0.62	0.73	-1.92	2.56	-0.03	-0.81	97	-34	-5048	-0.53	10517	-5.6		0.6
75	0	-1	-1.32	0.33	-1	0	99.08	-38.42	17.72	132.09	55.27	-63.64	2.52			-31.53	-15.94	-0.21	-1.27	-32.64	273.21	-0.82	-0.8	-3.55	1.26	0.02	-0.57	520.37	-0.513	-0.67	-1.13	-156.09	-1.65	312489	0.94	-0.15	-0.82	-1.07	0.01	0.04	67	7	-2901	-1.89	2015	4.4		-5.23
73	0	0	0.33	1	0	0	106.29	-1.35	169.94	86.99	56.36	430.53	-40.9	3.38	-0.27	1.85	28.31	-0.08	-0.09	59.78	-9.35	1.12	-4.1	-2.81	0.29	0.21	3.07	-175.02				182.17	-0.01	15745	-0.25	0.67	1.12	0.5	-0.01	-0.31	63	118	-5682	-2.81	10008	13.9		11.85
73	0	0	-1	-1.33	0	0	-73.79	-171.4	225.2	52.66	118.86	-28.85	-107.89	-0.47	0.61	-138.78	-1.79	-1.07	-1.51	107.6	421.94	-0.11	-2.44	-1.17	0.72	0.6	6.76	124.01	-0.349	-0.37	-0.13	-325.79	-0.21	59140.4	-0.65	0.21	-0.11	2.12	0	0.5		-28	-2629	-1.98	7438	4.1		1.7
78	0	2	2	1	0	0	191.75	-117.49	-62.17	-85.2	48.39	-123.09	193.8	-3.1		64.54	24.02	0.61	1.49	-696.9	234.05	-11.77	-0.67	-1.89	0.97	-0.47	-3.72	121.2	1.532	0.29	0.69	-15.94	-0.01	7479.33	-1.03	-0.09	-11.77	-1.17	-0.04	0.02	-165	-37	-5062	19.19	1465	-14.9	-2.8	-3.15
87	1	1	-2	-2	0	-1	-621.41	-578.2	-129.96	-98.89	-96.47	-143.48	-53.22			-46.53	-76.84	-0.14		-165.19	542.63	-5.31						-166.14				-1597.73	-0.67	11884	2.86	-0.03	-5.31	0.38	0.18	2.13	163	38	-4519	-2.36	-5263	11.8	3.28	-1.4
69	1	2	0	4	0	-1	313.82	-350.66	-209.67	-393.62	-205.85		102.32	0.3		42.08	-42.93	1.01	1	-110.83	184.84	-76.51	-0.05	-0.26	0.61	-0.01	0.45	146.91	0.113	-0.52	0.08	-1649.85	-1.06	97146.1	-0.11	0.63	-76.51	-1.09	0.06	0.12	11	65	3074	-48.84	-6245	8.2	4.46	-3.3
72	0	1	0	0	0	0	186.11	-227.19	-213.86	-454.95	-82.92	-30.56	211.53	2.62	0.22	45.64	-14.81	0.38	-0.56	30.03	11.67	0.28	0.29	0.28	0.98	0.26	3.78	-1133.37	0.045	0.02	0.15	-12551.3	-0.51	1.70158e+06	0.36	0.65	0.28	1.74	0.2	0.73	216	52	13739	-2.53	4774	7.5	0.24	42.35
77	1	1	-11	-1	0	2	206.67	-55.87	63.08	-21.21	16.47	208.14	-87.95	-0.85		-68.14	-88.32	-0.13	0.86	-46.9	102.01	-2.68	-0.02	-0.06	0.16	-0.05	-3.2	177.37	-0.168	-0.49	-0.65	-5610.36	-0.31	26116.3	0.64	0.22	-2.68	-0.35	0.08	-0.08	8	60	-13274	0.33	-2203	7.5	-4.09	-76.3
68	0	0	-1	2	1	-1	148.23	-350.11	-446.94	-303.06	-514.27	-107.21	173.47	1.65	-0.46	77.95	-79.69	1.06	0.09	67.22	34.97	0.53	0.32	0.44	0.41	0.16	-0.11	-10.14	-0.11	0.06	-0.4	-239.82	-0.59	18673.8	0.05	0.11	0.53	-0.18	0.34	0.01	6	7	-4188	-46.88	10963	7.5	2.99	11.15
75	1	1	3	5	0	1	-101.99	-203.11	10.68	-183.96	-421.74	-258.9	-14.31	-0.9	-0.33	4.22	-53.25	0.39	0.17	-14.06	-26.38	0.12	0.17	0.05	0.21	0	-0.18	156.25	0.158	-0.56	-0.19	-3054.31	-0.24	9847.48	1.27	-0.83	0.12	0	0.01	0.18	-114	62	4668	-34.22	2511	9.3	1.72	3.55
79	0	1	0	1	0	0	159.24	-162.84	-105.87	-86.93	-72.08	-60.47	-20.73	-0.46	0.41	-31.31	-69.53	0.2	-0.15	-11.35	509.65	-0.18	-0.11	0.12	0.24	-0.06	2.54	7.74	-0.174	-0.22	-0.29	-827.8	-0.44	132649	0.52	1.55	-0.18	-0.05	0.15	0.15	434	65	2354	-3.13	-139	6.7	3.03	0
70	1	1	4	7	0	-1	25.75	-58.93	245.63	14.04	35.8	-23.14	-27.67	2.54	-0.42	-18.35	-8.09	-0.16	-1.49	69.17	152.68	0.02	-0.19	-0.24	2.27	0.15	2.26	125.6	0.165	1.06	-0.1	147.71	-0.8	5520.7	-0.01	-0.26	0.02	-0.61	0.41	0.31	135	-61	6539	-1.46	-130	9.82	1.61	55.55
78	0	1	-1	2	0	1	-293.15	-48.94	8.47	40.72	-61.48	-78.04	37.49	2.35	-0.02	-196.9	-127.53	-0.34	-0.85	65.58	-234.44	0.39	-0.61	0.2	-0.16	0.11	4.77	276.68	-0.222	0.12	-0.29	-420.79	-0.05	6997.79	0.83	0.43	0.39	-0.52	0.31	-0.29	73	-57	-465	-0.4	-738	-4.4	3.42	14.05
80	1	1	6	12	2	1	98.35	-1.51	180.74	52.29	31.68	-99	-72.05	0.24		-83.28	-15.3	-0.65	0.32	-76.8	276.29	-11.09	-0.24	-1.13	1.61	0.07	-0.01	-104.45	-0.19	-0.41	-0.26	-756.23	-0.99	4198.74	0.12	0.49	-11.09	-1.4	-0.16	0.27	-71	-51	-8457	1.67	-2208	-31.1	0.65	27.6
74	1	0	7	10	1	-1	259.43	-281.83	-351.28	-413.41	-321.53	-610.86	56.87	2.29	0.2	-4.09	-55.39	0.29	-0.64	11.61	-124.32	0.17	-1.41	-0.21	0.21	0.05	3.81	323.23	-0.097	0.47	-0.81	-5202.56	-0.73	12609.5	2.84	1.57	0.17	2.55	3.27	0.96	163	96	-299	0.57	2782	-6.1	3.57	5.4
70	0	1	8	5	0	-1	182.77	-31.05	83.45	19.32	32.82	312.22	-27.88	-4.23	1.74	-54.62	-119.03	-0.06	0.23	-79.14	-377.14	0.04	-0.46	-0.35	1	-0.48	-3.34	72.4	0.538	0.16	-0.09	-612.01	-0.3	328254	-0.55	0.32	0.04	-1.89	-1.55	-0.19	-140	-16	848	0.54	-1350	-3	1.98	29.15
69	0	1	10.5	12	0	1	170.72	-109.57	-38.64	41.29	-627.66	-202.19	15.79			32.96	-102.64	0.93		-27.77	158.07	-0.46						-404.4				-1366.18	-1.57	9968.61	-0.49	0.11	-0.46	1.2	-0.42	0.19	-467	-129	5366	-2.85	-4702	-13.2	-0.03	3.2
67	1	1	6	6	0	-1	403.9	-120.16	300.7	98.5	-690.37	885.02	65.22			15.46	-71.1	0.56		-43.39	17404.7	-0.62						420.36				-741.07	-0.16	34527.2	0.35	0.5	-0.62	2.81	0.81	0.15	6	46	-4782	0.22	3529	-14.1	-0.68	25.3
68	0	0	10	6	0	-1	305.15	-112.62	423.18	127.54	277.98	-60.05	-84.83	-2.25	2.02	-79.99	-111.96	0.09	0.49	36.49	206.48	-0.39	0.27	0.24	0.01	-0.38	-1.93	243.21	0.327	-0.5	-0.1	-2713.15	-0.59	111007	-0.01	0.4	-0.39	-0.74	-1.39	-0.05	-157	-82	-1827	-0.52	-4511	-44.7	1.48	-24.1
66	1	0	11	9	0	0	145.4	-37.47	-16.38	26.15	-86.13	-121.33	154.36	-0.41	-0.01	51.1	-16.95	0.66	0.3	-26.58	-56.3	-0.11	-0.16	-0.5	1.03	-0.09	0.29	-272.74	-0.378	0.54	-0.39	-491.73	-0.19	32386.2	1.51	-0.15	-0.11	-1.95	-0.11	-0.92	-101	56	1512	-0.04	-26151	-9.6	-10.67	-17.85
72	0	1	8	5		1	-529.62	-119.89	-30.57	-68.3	-71.43	-42.97	183.15	-7.57	0.73	-43.17	-70.91	0.06	0.71	-184.94	79.08	-1.63	-0.43	-2.85	1.34	-0.34	-2.06	296.65	0.555	0.15	0.08	-1624.53	-0.11	10317.4	0.85	1.11	-1.63	-0.43	-0.1	-0.24	-6	7	-1777	1.74	-8543	-1.9	-9	-33.55
69	1	1	8	10	0	-1	6100.76	-71.41	35.47	42.45	-155.71	33.68	1.36			-40.75	-82.95	0.49		592.23	244.9	-0.25						101.52				-1102.97	-0.29	39782.9	-1.07	0.81	-0.25	0.94	-0.16	0.09	30	-69	1995	-2.96	9655	-2.2	-5.53	49.95
66	0	1	2	2	0	0	1493.65	-1.82	65.7	-0.78	-473.11	-4.92	-49.1	-0.3	1.26	1.46	1.77	0	2.96	22.05	282.9	-0.19	-0.08	0.29	0.79	0	0.24	191.2	-0.785	0.04	-0.87	-2447.79	-0.46	20329	0.27	0.1	-0.19	0.11	-0.04	0.1	-33	-4	-15690		-3973	410.6	2.43	0.8
72	0	1	1	2	0	0	83.57	-72.75	-7.77	-15.71	13.35	-59.13	23.65			-53.11	-11.76	-0.3		-27.72	509.98	-1.02						226.59				-2950.39	-0.19	14955.8	-0.54	0.08	-1.02	4.4	0.44	-0.28	-85	34	-9992	17.69	-6308	-6.4	-1.08	-18.5
70	0	0	2	1	0	2	101.37	-44.14	-28.12	186.89	-47.67	1708.75	-86.6	-4.2	-1.72	-35.55	-93.56	0	0.51	-2.95	67.72	-0.26						49.93				-102.88	0.01	-92693.6	-40.73	-3.78	-0.26	-2.16	-0.41	-1.14	-410	-300	1424		5604	-6	-1.16	-14.15
71	0	0	8	5	0	0	435.72	-79.3	-99.85	-32.07	-14.79	58.33	102.99	1.92		85.25	30.24	0.86	0.14	33.01	13.58	0.21	-0.04	-0.02	0.84	0.11	2.82	-95.82	-0.375	0.13	0.02	3788.29	-0.41	183234	-1.16	-0.4	0.21	-0.98	-0.07	-0.09	28	21	1013	-2.13	-1611	0.4		4.5
72	1	1	6	2	0	-1	115	-21.32	57.97	3.91	162.26	196.06	440.56	0.16	1.34	46.57	51.85	0.17	1.42	11.15	-1.1	0.07	0.23	0.04	2.84	-0.03	0.59	44.77	0.04	-0.2	0	-58.02	-1.35	12035	0.36	-0.17	0.07	2.7	0.03	-0.9	-334	-28	-2632	16.48	633	2.5	3.57	4.7
81	1	2	1	0	0	0	57.34	-49.94	0.7	28.49	12.43	-26.14	-24.93	2.08	-0.05	-61.11	-1.2	-0.35	-0.12	358.56	4816.61	-0.06	-0.17	-0.12	-0.34	0.11	3.22	28.58	0.065	0.46	0.22	200.67	-0.74	13272	0.87	-0.04	-0.06	-0.09	0	-0.17	-73	-49	-17961	-0.4	-8253	-3.6	-0.2	8.65
70	0	1	4	0	0	0	167.32	-29.27	200.81	135.05	91.68	120.45	-85.97			-106.29	-114.72	-0.17		-27.57	1324.88	-0.26						-111.42				-2.57	-0.29	194.24	-0.08	0.89	-0.26	3.44	-0.17	0.13	-238	-64	-4668	-0.48	1898	-12.9	-0.5	-8.85
79	1	0	5	6	1	0	131.08	29.6	91.63	153.16	-62.35	-2.88	-36.5			-63.32	-25.57	-0.37		-34.96	4289.54	-0.52						16.4				-334.28	-0.63	8735.1	0.23	0.66	-0.52	2.33	0.29	0.04	15	53	-3266	26.1	-4750	-2	5.95	41.2
73	0	1	4	3	1	1	2253.16	38.88	170.63	115.41	-12.16	146.98	39.09	-0.2	-0.37	-46.69	-65.77	0.21	-0.48	27.03	967.85	-0.22	-0.08	0.01	-1.02	0.07	0.87	117.81	0.989	0.28	0.26	169.59	-0.36	7425.22	0.21	0.29	-0.22	3.18	-0.2	-0.12	-16	-10	-12538	2.41	260	-7.7	2.1	-18.1
66	0	1	2	2	1	2	419.03	-41.61	4.49	61.78	-259.23	-155.19	90.19			-13.85	-71.19	0.6		-29.88	55.97	-0.41						-446.12				70.51	-1.11	12117.4	2.36	-0.03	-0.41	2.1	0.08	-0.04	-190	-56	-6608	-0.3	-9683	-9.8	-1.43	18.95
76	0	0	8	13	0	2	442.85	77.1	79.26	90.58	-235.49	-43.67	26.25			-39.26	-107.13	0.43		-109.87	3139.94	-0.91						1126.06				-276.15	-0.64	8580.88	-0.18	0.05	-0.91	4.01	0.23	-0.16	8	-2	-7625	-0.53	16834	4.6	-0.67	-4
72	0	1	-0.5	-0.5	0	1	667.41	78.72	-76.31	179.39	-112.66	532.42	119.08			24.07	-69.45	0.59		34.52	338.13	-0.2						749.96				470.46	-1.94	75946.1	-0.53	0.01	-0.2	3.24	0.88	-0.07	221	45	-17705	-3.33	4778	-5.4	-6.18	-5
79	1	0	4	7	0	0		20.3	142.17	-8.73	60.88		-135.78			-102.87	-127.09	0.02		-61.95	196.92	-0.42						257.19				2330.96	-1.2	229450	-0.51	0	-0.42	-0.33	-0.11	-0.1	-126	48	-4690	-0.1	998	-7.5	0.67	-86.7
82	1	1	2	3	2	3	58.07	179.18	1462.87	447.32	-19.25	93.33	-10.58			-21.75	-32.58	-0.11		-193.92	-117.14	0.66						-394.19				484.93	-0.06	114618	-1.2	0.26	0.66	3.91	0.1	-0.04	-200	-25	-2805	-2.88	-687	1.1	4.56	3.65
82	0	1	3	1	0	4	32.93	1.98	-52.94	147	-266.98	-62.26	-39.91	1.87	-0.55	19.95	-137.31	0.53	-1.14	-164.75	-395.64	0.1	-0.01	0.01	0.04	0.69	5.04	-35.91	-0.078	-0.2	-0.07	-96.64	-0.35	262100	0.3	-0.14	0.1	0.19	0.05	0.3	84	16	-11359	-0.94	1184	-7.1	4.98	-11.35
72	0	0	2.5	2	1	0	-131.73	-104.89	-138.1	-108.74	-64.35	-4.84	139.58	-0.41	0.14	50.1	57.62	0.03	-0.81	10.05	144.81	-0.34	0.22	0.26	0.54	0.09	0.21	-42.94	-0.436	-0.44	-0.45	-26.8	-1.48	27405.8	-0.54	-0.37	-0.34	-1.64	-0.19	-0.07	43	-17	-16931	39.25	4727	-8.3	7.38	24.9
81	0	1	0	3	0	0	411.94	-145.82	-123.83	-147.35	-314.18	3.46	93.69	-0.1	-1.12	41.32	-12.06	0.61	-1.04	-26.35	3895.83	-0.18	-0.09	0.12	-0.56	0.03	0.93	-13.5	0.532	0.46	1.09	-1263.14	-0.28	28279.5	0.24	-0.72	-0.18	0.1	-0.55	0.05	-394	-32	-15626	-2.28	5819	-12.8	-6.78	2.85
74	1	0	4	5	0	0	927.41	10.86	100.06	41.89	104.73	146.67	61.18	-5.72		-14.62	-31.45	0.08	2.18	-125	277.79	-0.43	-0.09	-1.89	0.66	-0.38	-4.22	-289.49	1.563	0.61	1.05	-132.44	-1.17	21310.4	0.19	-0.43	-0.43	3.03	0.11	-0.32	-8	17	-4817	1.84	14640	-5.9	-1.71	95.1
77	0	1	5	5	0	0	111.91	-68.18	-58.04	15.18	-50.04	-93.78	140.45	0.68	-0.84	52.08	-50.96	0.84	-1.35	-22.55	14.04	-0.33	-0.3	-0.36	0.44	0.22	6.44	-78.59	-0.116	0.35	0.17	-172.5	-1.01	173517	-1.16	-0.61	-0.33	-0.99	1.84	-0.04	189	3	5865	-2.96	912	-6.2	2.04	-8.25
73	0	0	0	1	0	0	215.74	-97.61	-80.36	-104.49	-256.84	4.14	49.34	-0.39		31.53	6.26	0.34	-0.62	-277.27	122.63	-1.39	-0.16	-0.03	-0.05	0.04	-0.03	-94.59	-0.093	-0.09	-0.21	-155.06	-2.29	75535.5	-1.67	-0.63	-1.39	-1.89	0.1	-0.77	-275	9	-8810	44.04	2477	-13	0.85	-39.1
72	0	1	3	4	1	1	-41.61	-107.09	-218.08	-340.49	-87.97	-89.9	386.81	-1.38	0.08	-14.08	-45.49	0.23	0.11	-353.68	696.2	-14.31	-0.48	-2.77	-0.11	0.03	1.2	-41.72	0.757	0.43	1.05	631.39	-0.55	146784	-0.22	-0.31	-14.31	-1.74	-0.13	0.14	-160	-21	6750	-32.64	-11553	-1.7	8.76	3.15
72	1	0	5	5.5	0	0	56.55	-140.22	79.45	10.32	-111.94	-206.8	-3.8	-3.59	0.55	25.53	0.9	0.19	1.5	-166.79	4.6	-1.03	-1.12	-2.35	0.25	-0.13	-5.1	-145.55	0.444	-0.12	0.8	-474.67	-2.96	23438.5	0.16	-0.6	-1.03	-0.25	-0.08	-0.02	-42	-1	-14851	2.78	-3758	-4.9	-0.27	11.3
75	0	0	4	2	0	2	155.78	-43.67	-72.25	107.37	-325.8	-15.31	138.83			9.08	19.12	-0.01		104.35	389.95	-0.44						-64.5				-1494.38	-0.02	-16992.2	-0.09	-0.73	-0.44	-2	0.26	-0.66	-33	43	-1634	-19.87	-17084	-8.1	7.5	4.5

## Sheet: Corr Delta Robust
	AGE	ΔSPPB	ΔLHG	ΔRHG	ΔTINETTI	ΔMMSE	Δmt-ND1	ΔTFAM	ΔPINK1	ΔBNIP3	ΔULK1	ΔLC3B	ΔmTOR	ΔHIF1A	ΔNOS3	ΔBCL2	ΔBAX	ΔBCL2/BAX	ΔTP53	ΔIL6	ΔIL10	ΔIL6/IL10	ΔTNF-A	ΔIL-1B	ΔTGF-B	ΔIFN-G	ΔTREM1	ΔTREM2	ΔADAM10	ΔCASP8	ΔCASP1	Δccf-mtDNA	Δccf-nDNA	Δccf-mt/nDNA	ΔIL6 P.	ΔIL10 P.	ΔIL6/IL0 P.	ΔTNF-a P.	ΔIL-1b P.	ΔIFN-g P.	ΔTNFR1 P.	ΔTREM1 P.	ΔTREM2 P.	ΔCAF P.	ΔBDNF P.	ΔNfL P.	ΔCAP2 P.	ΔIRISIN P.
AGE	1	0.135319	-0.225182	-0.281149	0.0593047	0.309964	-0.347223	0.171519	-0.0125784	0.0276628	0.143133	-0.0967125	-0.190025	0.115964	-0.436291	-0.264966	0.0213495	-0.338075	-0.311413	-0.178025	0.129447	-0.0281709	-0.151401	-0.0323876	-0.351823	0.146342	0.243798	-0.0293014	0.0634394	-0.00285381	0.121811	0.0655908	0.0343168	-0.0635185	0.120494	-0.0759596	-0.0281709	0.0803658	0.226723	0.0881883	0.202147	0.177525	-0.17282	0.0719465	0.0224098	0.0605378	0.234803	-0.0724841
ΔSPPB	0.135319	1	-0.101026	-0.138236	-0.0655374	0.0668947	0.0256432	-0.155015	-0.0925783	-0.225794	-0.156899	-0.0257253	0.147748	0.118388	-0.08393	0.0145326	-0.0947313	0.0966221	0.110687	-0.0769692	0.0756235	-0.0133225	0.254879	0.223966	-0.0419439	-0.116954	0.131128	-0.0855811	0.382581	0.145795	0.369594	-0.0815443	0.155837	-0.134023	0.154895	0.255018	-0.0133225	0.167672	0.0379582	0.31548	-0.030293	-0.194205	0.0452127	-0.0999427	-0.360894	-0.000672888	-0.0775939	0.0578628
ΔLHG	-0.225182	-0.101026	1	0.775269	0.0442541	-0.108637	0.193674	-0.00250962	0.153908	-0.120269	-0.204824	-0.296705	0.120221	-0.00331366	0.258724	0.0926148	-0.0689181	0.197189	0.137576	-0.155548	-0.19049	-0.0308899	0.0632054	-0.03905	0.235436	-0.364166	-0.190486	-0.0229727	0.161529	0.245969	0.122248	-0.130404	-0.1239	-0.0684355	-0.0114392	0.15718	-0.0308899	-0.00390941	-0.154487	0.0634541	-0.0892105	-0.155502	0.220557	0.0722983	-0.133541	-0.294627	-0.0580718	0.207652
ΔRHG	-0.281149	-0.138236	0.775269	1	0.0799711	-0.126054	0.127377	0.105165	0.21216	0.0928322	-0.0149341	-0.127477	0.10213	-0.160547	0.367287	0.0437906	-0.0558342	0.0918994	0.238936	-0.0758748	-0.17126	0.0128876	-0.0808354	-0.134015	0.246158	-0.368794	-0.125978	-0.0766455	0.211879	0.286016	0.182849	-0.0649873	-0.0570681	-0.0778981	-0.0651863	0.107632	0.0128876	0.0420824	-0.276343	-0.0737951	-0.119827	-0.179095	0.248243	0.222653	-0.141681	-0.39556	-0.0712636	0.133422
ΔTINETTI	0.0593047	-0.0655374	0.0442541	0.0799711	1	0.137432	-0.105724	0.211458	0.0478636	0.12471	-0.0540694	-0.0142357	0.0849662	-0.0194301	-0.263871	-0.0801468	-0.0284541	0.0112241	0.0619732	-0.0580966	0.084372	-0.0610721	-0.132416	-0.0723071	-0.173407	0.231967	0.032169	-0.0823915	0.0292718	0.122464	-0.130609	0.188022	-0.0514669	-0.145241	-0.0889034	0.051764	-0.0610721	0.0562179	0.00188216	0.00274041	-0.0669567	0.0626913	-0.0324152	0.174593	-0.0346599	-0.0443043	0.396103	0.253189
ΔMMSE	0.309964	0.0668947	-0.108637	-0.126054	0.137432	1	-0.109573	0.405257	0.0220751	0.333693	-0.150059	-0.0131058	-0.0663278	-0.202342	-0.358778	-0.125006	-0.178038	-0.0457705	-0.0496049	-0.175779	-0.029365	-0.06872	0.0277434	-0.0861543	-0.286526	0.147675	0.0606101	-0.0833205	-0.0187908	-0.113694	0.0752868	0.186201	0.193714	-0.236152	-0.0165836	-0.173383	-0.06872	0.0355271	-0.063216	-0.147858	-0.200524	-0.118558	-0.203347	-0.0662725	-0.134247	-0.117243	-0.0633027	-0.262058
Δmt-ND1	-0.347223	0.0256432	0.193674	0.127377	-0.105724	-0.109573	1	0.129286	0.00581633	0.0434694	-0.228061	0.291142	0.181939	0.0452444	0.128205	0.237551	-0.0913265	0.517948	0.30678	0.054898	0.16949	0.000765365	0.319882	0.223467	-0.0942146	-0.20818	-0.166281	0.0505102	0.127005	0.157459	0.113182	-0.0464286	-0.0576079	0.131633	-0.0941423	0.144249	0.000765365	0.202612	-0.0331734	-0.0409788	-0.0976007	0.0550609	-0.174592	-0.0140989	0.166939	-0.207884	-0.355082	-0.0269905
ΔTFAM	0.171519	-0.155015	-0.00250962	0.105165	0.211458	0.405257	0.129286	1	0.529508	0.706987	0.361825	0.496526	-0.270204	-0.0263342	-0.143468	-0.301513	-0.149388	-0.223401	0.0554765	-0.01503	0.124994	0.0440848	-0.152797	-0.264144	0.0813437	0.0913366	-0.0365508	0.151501	-0.126337	0.0912662	-0.116359	0.513469	-0.0796235	-0.128739	-0.195937	-0.0519618	0.0440848	0.246831	-0.0598506	-0.438606	-0.102459	-0.059794	-0.313517	0.24973	0.114046	-0.0199304	-0.0253495	-0.0774088
ΔPINK1	-0.0125784	-0.0925783	0.153908	0.21216	0.0478636	0.0220751	0.00581633	0.529508	1	0.622569	0.518559	0.397091	-0.570516	-0.22216	0.19475	-0.564754	-0.154574	-0.451509	0.0943575	0.0689076	0.178199	0.0396667	-0.192444	-0.242518	0.141708	-0.0721417	-0.190734	0.163697	0.081885	-0.100293	-0.0391206	0.170996	0.114921	-0.171765	-0.0694905	0.156654	0.0396667	0.279821	-0.175085	-0.0917365	-0.244209	-0.220685	-0.142089	0.294569	0.062569	-0.00715572	-0.175269	0.0788494
ΔBNIP3	0.0276628	-0.225794	-0.120269	0.0928322	0.12471	0.333693	0.0434694	0.706987	0.622569	1	0.278079	0.443878	-0.387851	-0.144558	-0.246642	-0.386891	-0.285762	-0.236992	-0.077762	0.137575	0.23467	0.0318871	-0.313188	-0.362361	-0.00360384	0.194654	0.0198198	0.141417	-0.117313	-0.0763895	-0.0996406	0.328884	0.13	-0.156975	-0.198627	-0.0297267	0.0318871	0.212159	-0.0556236	-0.242261	-0.124247	-0.205653	-0.160144	0.0601967	0.118271	-0.156513	-0.123176	-0.0634829
ΔULK1	0.143133	-0.156899	-0.204824	-0.0149341	-0.0540694	-0.150059	-0.228061	0.361825	0.518559	0.278079	1	0.331633	-0.379784	-0.160387	0.163614	-0.483025	0.0764946	-0.517588	-0.0154101	0.0801441	0.0718848	-0.0488871	-0.290532	-0.398275	0.301049	-0.0834783	-0.116088	0.154766	0.0424465	-0.100627	0.0606871	0.361056	-0.0446141	-0.00110444	-0.224703	0.0471594	-0.0488871	0.00873992	-0.241324	-0.309551	-0.0827635	-0.193454	-0.0241537	0.318993	0.125666	0.0591187	-0.095039	-0.115585
ΔLC3B	-0.0967125	-0.0257253	-0.296705	-0.127477	-0.0142357	-0.0131058	0.291142	0.496526	0.397091	0.443878	0.331633	1	-0.170756	-0.103301	-0.133089	-0.172601	-0.0354972	-0.146289	0.0790219	0.211138	0.253474	0.134292	0.0874133	0.00266162	-0.0331956	0.0963197	-0.0070028	0.178029	0.08761	0.0326336	0.0859919	0.317521	0.20291	0.0569909	-0.349148	5.42829e-05	0.134292	0.157303	-0.103106	-0.383344	-0.10281	0.0411487	-0.161203	0.13081	0.309813	0.133485	-0.147477	0.00548213
ΔmTOR	-0.190025	0.147748	0.120221	0.10213	0.0849662	-0.0663278	0.181939	-0.270204	-0.570516	-0.387851	-0.379784	-0.170756	1	0.0928702	-0.0238095	0.702473	0.354238	0.572526	0.123281	-0.0868667	-0.159376	0.0164238	0.164253	0.0408058	0.153807	-0.109759	-0.0247104	-0.186651	0.232286	0.356038	0.342389	0.0304922	-0.0458627	0.116639	0.0386592	-0.175815	0.0164238	-0.0831252	0.232005	-0.146394	0.0903664	0.153495	0.180504	-0.0340457	-0.0780312	-0.151519	-0.00209068	0.169944
ΔHIF1A	0.115964	0.118388	-0.00331366	-0.160547	-0.0194301	-0.202342	0.0452444	-0.0263342	-0.22216	-0.144558	-0.160387	-0.103301	0.0928702	1	-0.22653	0.242751	0.249755	0.059965	-0.511696	0.487603	-0.235327	0.549734	0.116087	0.337715	-0.0239933	0.687218	0.720202	-0.168931	-0.369902	0.13568	-0.141757	0.152262	-0.136033	0.0189102	0.167285	0.271346	0.549734	0.237742	0.473515	0.255866	0.493429	0.0803559	0.0131671	-0.335686	0.106317	0.165417	0.38133	0.303404
ΔNOS3	-0.436291	-0.08393	0.258724	0.367287	-0.263871	-0.358778	0.128205	-0.143468	0.19475	-0.246642	0.163614	-0.133089	-0.0238095	-0.22653	1	-0.192308	0.18254	-0.31145	0.371184	-0.101954	-0.152015	-0.0836641	0.0512908	0.0516416	0.354932	-0.574265	-0.361368	0.18254	-0.0192308	-0.329036	-0.0989032	-0.311966	-0.142879	0.250305	0.191145	0.539683	-0.0836641	0.0973897	-0.239389	0.0512821	-0.0769231	-0.113893	-0.137363	0.3005	-0.360806	0.0772401	0.0818978	0.04884
ΔBCL2	-0.264966	0.0145326	0.0926148	0.0437906	-0.0801468	-0.125006	0.237551	-0.301513	-0.564754	-0.386891	-0.483025	-0.172601	0.702473	0.242751	-0.192308	1	0.448547	0.736572	0.116643	-0.0794718	-0.342617	0.144404	0.321555	0.199138	0.146856	0.0626087	0.0146718	-0.333109	-0.010361	0.173506	0.187578	0.0518127	-0.14532	0.211717	-0.0834174	-0.352639	0.144404	-0.179456	0.130413	0.022766	0.0351056	0.216219	0.0709244	-0.188793	0.0887875	-0.0675711	0.0377194	0.128935
ΔBAX	0.0213495	-0.0947313	-0.0689181	-0.0558342	-0.0284541	-0.178038	-0.0913265	-0.149388	-0.154574	-0.285762	0.0764946	-0.0354972	0.354238	0.249755	0.18254	0.448547	1	-0.091003	0.0825036	0.0629532	-0.0163745	0.0182966	-0.0828989	-0.0526485	0.303108	0.0246055	0.0401544	-0.291717	-0.168449	0.0621814	0.158823	0.109532	-0.0979686	0.00629052	-0.105893	-0.283389	0.0182966	-0.128265	0.0682566	-0.104176	0.0340341	0.131018	-0.15563	0.180097	-0.0720768	0.0502821	0.0993075	0.262479
ΔBCL2/BAX	-0.338075	0.0966221	0.197189	0.0918994	0.0112241	-0.0457705	0.517948	-0.223401	-0.451509	-0.236992	-0.517588	-0.146289	0.572526	0.059965	-0.31145	0.736572	-0.091003	1	0.160175	-0.135424	-0.168127	-0.00120065	0.305439	0.098616	-0.0662934	0.0432906	-0.0339812	-0.0703532	0.149591	0.142272	0.22055	0.02963	-0.0868093	0.214709	-0.136542	-0.171986	-0.00120065	-0.0991235	-0.0148917	0.0158989	-0.0628939	0.173967	0.153576	-0.269884	0.107667	-0.15835	-0.198719	-0.0884599
ΔTP53	-0.311413	0.110687	0.137576	0.238936	0.0619732	-0.0496049	0.30678	0.0554765	0.0943575	-0.077762	-0.0154101	0.0790219	0.123281	-0.511696	0.371184	0.116643	0.0825036	0.160175	1	-0.420341	-0.0654339	-0.346058	0.0315376	-0.1676	0.240556	-0.658938	-0.668983	-0.0723092	0.200535	-0.112996	0.0575107	-0.170697	0.0688797	-0.188004	-0.0433932	-0.00296384	-0.346058	-0.110966	-0.245627	-0.38255	-0.310167	0.170531	-0.0708867	0.322052	-0.317212	-0.0184977	-0.315588	-0.0199147
ΔIL6	-0.178025	-0.0769692	-0.155548	-0.0758748	-0.0580966	-0.175779	0.054898	-0.01503	0.0689076	0.137575	0.0801441	0.211138	-0.0868667	0.487603	-0.101954	-0.0794718	0.0629532	-0.135424	-0.420341	1	0.084946	0.597642	0.177769	0.450409	-0.145183	0.504606	0.548263	0.128163	-0.273061	0.101463	-0.217838	-0.0173349	0.124766	-0.131909	0.0756375	0.0561398	0.597642	0.0787073	0.0669597	0.0173867	0.192111	-0.136782	0.139016	-0.285996	0.167251	0.203818	0.0551418	0.242551
ΔIL10	0.129447	0.0756235	-0.19049	-0.17126	0.084372	-0.029365	0.16949	0.124994	0.178199	0.23467	0.0718848	0.253474	-0.159376	-0.235327	-0.152015	-0.342617	-0.0163745	-0.168127	-0.0654339	0.084946	1	-0.444066	-0.0697689	-0.131814	-0.213656	0.0476651	-0.00592021	0.273277	0.110294	0.0524864	0.158489	0.0496999	-0.0349133	-0.199904	-0.00998895	-0.00720357	-0.444066	0.230407	-0.015515	0.121899	-0.0984794	-0.0640684	-0.257527	0.0254109	0.0195438	-0.0318886	-0.145128	-0.103772
ΔIL6/IL10	-0.0281709	-0.0133225	-0.0308899	0.0128876	-0.0610721	-0.06872	0.000765365	0.0440848	0.0396667	0.0318871	-0.0488871	0.134292	0.0164238	0.549734	-0.0836641	0.144404	0.0182966	-0.00120065	-0.346058	0.597642	-0.444066	1	0.24036	0.534406	-0.108644	0.413387	0.53057	-0.209091	-0.134381	0.261055	-0.0952262	0.131678	0.272459	0.144644	0.134428	0.075619	1	0.189146	0.0926166	0.0708728	0.114456	-0.0329971	0.152904	-0.258196	0.221384	0.19	0.186784	0.307881
ΔTNF-A	-0.151401	0.254879	0.0632054	-0.0808354	-0.132416	0.0277434	0.319882	-0.152797	-0.192444	-0.313188	-0.290532	0.0874133	0.164253	0.116087	0.0512908	0.321555	-0.0828989	0.305439	0.0315376	0.177769	-0.0697689	0.24036	1	0.777971	-0.112384	0.0124984	-0.00373302	-0.218575	0.0987881	-0.120465	0.0974916	-0.169402	-0.0557451	0.104396	0.273851	-0.0379788	0.24036	0.0701641	0.00334879	0.218332	-0.167822	-0.101159	-0.0642338	-0.128876	-0.131299	0.0394025	0.155467	-0.0745318
ΔIL-1B	-0.0323876	0.223966	-0.03905	-0.134015	-0.0723071	-0.0861543	0.223467	-0.264144	-0.242518	-0.362361	-0.398275	0.00266162	0.0408058	0.337715	0.0516416	0.199138	-0.0526485	0.098616	-0.1676	0.450409	-0.131814	0.534406	0.777971	1	-0.344619	0.144247	0.278432	-0.155114	-0.0976181	-0.0327704	-0.106522	-0.291562	0.0841326	0.0843149	0.30797	0.0490505	0.534406	0.135243	0.129444	0.292225	0.00364222	-0.137669	-0.100792	-0.148445	-0.0325674	0.0455833	0.333537	0.0773637
ΔTGF-B	-0.351823	-0.0419439	0.235436	0.246158	-0.173407	-0.286526	-0.0942146	0.0813437	0.141708	-0.00360384	0.301049	-0.0331956	0.153807	-0.0239933	0.354932	0.146856	0.303108	-0.0662934	0.240556	-0.145183	-0.213656	-0.108644	-0.112384	-0.344619	1	-0.193829	-0.271961	0.0137718	-0.270076	-0.14669	-0.245444	0.0119699	-0.177254	-0.129223	-0.140062	0.182661	-0.108644	-0.034627	0.0101739	-0.0875274	0.181525	-0.0427505	0.285604	0.148588	-0.0124847	0.161452	-0.158931	0.228972
ΔIFN-G	0.146342	-0.116954	-0.364166	-0.368794	0.231967	0.147675	-0.20818	0.0913366	-0.0721417	0.194654	-0.0834783	0.0963197	-0.109759	0.687218	-0.574265	0.0626087	0.0246055	0.0432906	-0.658938	0.504606	0.0476651	0.413387	0.0124984	0.144247	-0.193829	1	0.742802	-0.0659582	-0.30369	0.0908787	-0.0581688	0.305185	0.0351092	0.0839936	-0.157712	-0.10623	0.413387	0.135154	0.320379	0.294319	0.288398	0.00541307	-0.00231884	-0.367924	0.372432	0.235631	0.391384	0.159356
ΔTREM1	0.243798	0.131128	-0.190486	-0.125978	0.032169	0.0606101	-0.166281	-0.0365508	-0.190734	0.0198198	-0.116088	-0.0070028	-0.0247104	0.720202	-0.361368	0.0146718	0.0401544	-0.0339812	-0.668983	0.548263	-0.00592021	0.53057	-0.00373302	0.278432	-0.271961	0.742802	1	-0.117632	-0.251337	0.243878	0.0511577	0.167568	0.163599	0.149035	0.0747892	0.113142	0.53057	0.230789	0.332754	0.356908	0.37591	0.0142922	0.217503	-0.429013	0.0836551	0.166849	0.468325	0.0998713
ΔTREM2	-0.0293014	-0.0855811	-0.0229727	-0.0766455	-0.0823915	-0.0833205	0.0505102	0.151501	0.163697	0.141417	0.154766	0.178029	-0.186651	-0.168931	0.18254	-0.333109	-0.291717	-0.0703532	-0.0723092	0.128163	0.273277	-0.209091	-0.218575	-0.155114	0.0137718	-0.0659582	-0.117632	1	-0.148396	-0.3084	-0.452061	-0.0781273	-0.01215	-0.0763025	-0.0184411	0.128272	-0.209091	0.0752497	0.121142	-0.128671	0.145831	0.0805417	-0.101657	0.0875197	0.250324	0.201033	-0.101224	-0.312997
ΔADAM10	0.0634394	0.382581	0.161529	0.211879	0.0292718	-0.0187908	0.127005	-0.126337	0.081885	-0.117313	0.0424465	0.08761	0.232286	-0.369902	-0.0192308	-0.010361	-0.168449	0.149591	0.200535	-0.273061	0.110294	-0.134381	0.0987881	-0.0976181	-0.270076	-0.30369	-0.251337	-0.148396	1	0.421229	0.79144	0.0588235	0.151584	-0.0792112	0.0018387	-0.12101	-0.134381	0.0598362	-0.165357	0.0508021	-0.442815	-0.155673	0.0641711	0.0756125	-0.0812166	-0.156469	-0.259808	0.0541444
ΔCASP8	-0.00285381	0.145795	0.245969	0.286016	0.122464	-0.113694	0.157459	0.0912662	-0.100293	-0.0763895	-0.100627	0.0326336	0.356038	0.13568	-0.329036	0.173506	0.0621814	0.142272	-0.112996	0.101463	0.0524864	0.261055	-0.120465	-0.0327704	-0.14669	0.0908787	0.243878	-0.3084	0.421229	1	0.450167	0.268951	0.241892	-0.0949436	0.0774954	-0.1839	0.261055	-0.0276686	0.064303	-0.060677	-0.133468	-0.132547	0.0939407	0.0878378	-0.086753	-0.181423	-0.266148	0.227998
ΔCASP1	0.121811	0.369594	0.122248	0.182849	-0.130609	0.0752868	0.113182	-0.116359	-0.0391206	-0.0996406	0.0606871	0.0859919	0.342389	-0.141757	-0.0989032	0.187578	0.158823	0.22055	0.0575107	-0.217838	0.158489	-0.0952262	0.0974916	-0.106522	-0.245444	-0.0581688	0.0511577	-0.452061	0.79144	0.450167	1	0.270334	0.0815081	0.137257	-0.162876	-0.279074	-0.0952262	0.0423042	-0.226562	0.0484828	-0.370771	-0.26171	0.0155479	-0.0821987	-0.102483	-0.230956	-0.244081	0.0782413
Δccf-mtDNA	0.0655908	-0.0815443	-0.130404	-0.0649873	0.188022	0.186201	-0.0464286	0.513469	0.170996	0.328884	0.361056	0.317521	0.0304922	0.152262	-0.311966	0.0518127	0.109532	0.02963	-0.170697	-0.0173349	0.0496999	0.131678	-0.169402	-0.291562	0.0119699	0.305185	0.167568	-0.0781273	0.0588235	0.268951	0.270334	1	-0.175911	0.0140696	-0.371656	-0.243913	0.131678	0.0385613	-0.131229	-0.277227	-0.143841	-0.240136	-0.200096	0.0582231	0.162161	-0.071173	0.0828433	0.0113328
Δccf-nDNA	0.0343168	0.155837	-0.1239	-0.0570681	-0.0514669	0.193714	-0.0576079	-0.0796235	0.114921	0.13	-0.0446141	0.20291	-0.0458627	-0.136033	-0.142879	-0.14532	-0.0979686	-0.0868093	0.0688797	0.124766	-0.0349133	0.272459	-0.0557451	0.0841326	-0.177254	0.0351092	0.163599	-0.01215	0.151584	0.241892	0.0815081	-0.175911	1	-0.140518	-0.0229576	0.135392	0.272459	-0.0649313	-0.0871905	-0.0573048	-0.141891	0.0404429	0.139845	-0.138204	-0.0430774	0.0187796	-0.129726	-0.0710289
Δccf-mt/nDNA	-0.0635185	-0.134023	-0.0684355	-0.0778981	-0.145241	-0.236152	0.131633	-0.128739	-0.171765	-0.156975	-0.00110444	0.0569909	0.116639	0.0189102	0.250305	0.211717	0.00629052	0.214709	-0.188004	-0.131909	-0.199904	0.144644	0.104396	0.0843149	-0.129223	0.0839936	0.149035	-0.0763025	-0.0792112	-0.0949436	0.137257	0.0140696	-0.140518	1	-0.0971042	-0.0739087	0.144644	-0.180993	-0.00706103	0.150861	0.175783	0.294455	0.0777431	-0.290437	0.0737095	0.101045	0.0808398	-0.106413
ΔIL6 P.	0.120494	0.154895	-0.0114392	-0.0651863	-0.0889034	-0.0165836	-0.0941423	-0.195937	-0.0694905	-0.198627	-0.224703	-0.349148	0.0386592	0.167285	0.191145	-0.0834174	-0.105893	-0.136542	-0.0433932	0.0756375	-0.00998895	0.134428	0.273851	0.30797	-0.140062	-0.157712	0.0747892	-0.0184411	0.0018387	0.0774954	-0.162876	-0.371656	-0.0229576	-0.0971042	1	0.165842	0.134428	0.126021	0.199121	0.306338	0.161155	0.193352	-0.0896605	0.026802	-0.288479	0.151581	-0.0131992	0.0928563
ΔIL10 P.	-0.0759596	0.255018	0.15718	0.107632	0.051764	-0.173383	0.144249	-0.0519618	0.156654	-0.0297267	0.0471594	5.42829e-05	-0.175815	0.271346	0.539683	-0.352639	-0.283389	-0.171986	-0.00296384	0.0561398	-0.00720357	0.075619	-0.0379788	0.0490505	0.182661	-0.10623	0.113142	0.128272	-0.12101	-0.1839	-0.279074	-0.243913	0.135392	-0.0739087	0.165842	1	0.075619	0.420037	0.054452	0.271201	0.313227	0.0298038	0.0830332	0.0203553	-0.0427892	0.0619101	0.0199503	0.11454
ΔIL6/IL0 P.	-0.0281709	-0.0133225	-0.0308899	0.0128876	-0.0610721	-0.06872	0.000765365	0.0440848	0.0396667	0.0318871	-0.0488871	0.134292	0.0164238	0.549734	-0.0836641	0.144404	0.0182966	-0.00120065	-0.346058	0.597642	-0.444066	1	0.24036	0.534406	-0.108644	0.413387	0.53057	-0.209091	-0.134381	0.261055	-0.0952262	0.131678	0.272459	0.144644	0.134428	0.075619	1	0.189146	0.0926166	0.0708728	0.114456	-0.0329971	0.152904	-0.258196	0.221384	0.19	0.186784	0.307881
ΔTNF-a P.	0.0803658	0.167672	-0.00390941	0.0420824	0.0562179	0.0355271	0.202612	0.246831	0.279821	0.212159	0.00873992	0.157303	-0.0831252	0.237742	0.0973897	-0.179456	-0.128265	-0.0991235	-0.110966	0.0787073	0.230407	0.189146	0.0701641	0.135243	-0.034627	0.135154	0.230789	0.0752497	0.0598362	-0.0276686	0.0423042	0.0385613	-0.0649313	-0.180993	0.126021	0.420037	0.189146	1	0.31548	0.164389	0.135939	0.00818904	-0.212207	0.0552643	0.26748	0.0833754	-0.120132	0.122506
ΔIL-1b P.	0.226723	0.0379582	-0.154487	-0.276343	0.00188216	-0.063216	-0.0331734	-0.0598506	-0.175085	-0.0556236	-0.241324	-0.103106	0.232005	0.473515	-0.239389	0.130413	0.0682566	-0.0148917	-0.245627	0.0669597	-0.015515	0.0926166	0.00334879	0.129444	0.0101739	0.320379	0.332754	0.121142	-0.165357	0.064303	-0.226562	-0.131229	-0.0871905	-0.00706103	0.199121	0.054452	0.0926166	0.31548	1	0.104065	0.544585	0.449844	0.0611475	-0.12517	0.0774792	0.27378	0.173652	0.15208
ΔIFN-g P.	0.0881883	0.31548	0.0634541	-0.0737951	0.00274041	-0.147858	-0.0409788	-0.438606	-0.0917365	-0.242261	-0.309551	-0.383344	-0.146394	0.255866	0.0512821	0.022766	-0.104176	0.0158989	-0.38255	0.0173867	0.121899	0.0708728	0.218332	0.292225	-0.0875274	0.294319	0.356908	-0.128671	0.0508021	-0.060677	0.0484828	-0.277227	-0.0573048	0.150861	0.306338	0.271201	0.0708728	0.164389	0.104065	1	0.210529	-0.0540904	0.163253	-0.369567	-0.0300185	0.136348	0.236309	0.200672
ΔTNFR1 P.	0.202147	-0.030293	-0.0892105	-0.119827	-0.0669567	-0.200524	-0.0976007	-0.102459	-0.244209	-0.124247	-0.0827635	-0.10281	0.0903664	0.493429	-0.0769231	0.0351056	0.0340341	-0.0628939	-0.310167	0.192111	-0.0984794	0.114456	-0.167822	0.00364222	0.181525	0.288398	0.37591	0.145831	-0.442815	-0.133468	-0.370771	-0.143841	-0.141891	0.175783	0.161155	0.313227	0.114456	0.135939	0.544585	0.210529	1	0.457464	0.151495	-0.190189	0.164354	0.359828	0.211239	0.20944
ΔTREM1 P.	0.177525	-0.194205	-0.155502	-0.179095	0.0626913	-0.118558	0.0550609	-0.059794	-0.220685	-0.205653	-0.193454	0.0411487	0.153495	0.0803559	-0.113893	0.216219	0.131018	0.173967	0.170531	-0.136782	-0.0640684	-0.0329971	-0.101159	-0.137669	-0.0427505	0.00541307	0.0142922	0.0805417	-0.155673	-0.132547	-0.26171	-0.240136	0.0404429	0.294455	0.193352	0.0298038	-0.0329971	0.00818904	0.449844	-0.0540904	0.457464	1	0.0688711	-0.0585423	0.0127272	0.32283	0.143747	-0.0835214
ΔTREM2 P.	-0.17282	0.0452127	0.220557	0.248243	-0.0324152	-0.203347	-0.174592	-0.313517	-0.142089	-0.160144	-0.0241537	-0.161203	0.180504	0.0131671	-0.137363	0.0709244	-0.15563	0.153576	-0.0708867	0.139016	-0.257527	0.152904	-0.0642338	-0.100792	0.285604	-0.00231884	0.217503	-0.101657	0.0641711	0.0939407	0.0155479	-0.200096	0.139845	0.0777431	-0.0896605	0.0830332	0.152904	-0.212207	0.0611475	0.163253	0.151495	0.0688711	1	-0.413668	-0.116351	0.232969	0.226404	0.172585
ΔCAF P.	0.0719465	-0.0999427	0.0722983	0.222653	0.174593	-0.0662725	-0.0140989	0.24973	0.294569	0.0601967	0.318993	0.13081	-0.0340457	-0.335686	0.3005	-0.188793	0.180097	-0.269884	0.322052	-0.285996	0.0254109	-0.258196	-0.128876	-0.148445	0.148588	-0.367924	-0.429013	0.0875197	0.0756125	0.0878378	-0.0821987	0.0582231	-0.138204	-0.290437	0.026802	0.0203553	-0.258196	0.0552643	-0.12517	-0.369567	-0.190189	-0.0585423	-0.413668	1	-0.0976964	-0.433039	-0.183732	0.000431752
ΔBDNF P.	0.0224098	-0.360894	-0.133541	-0.141681	-0.0346599	-0.134247	0.166939	0.114046	0.062569	0.118271	0.125666	0.309813	-0.0780312	0.106317	-0.360806	0.0887875	-0.0720768	0.107667	-0.317212	0.167251	0.0195438	0.221384	-0.131299	-0.0325674	-0.0124847	0.372432	0.0836551	0.250324	-0.0812166	-0.086753	-0.102483	0.162161	-0.0430774	0.0737095	-0.288479	-0.0427892	0.221384	0.26748	0.0774792	-0.0300185	0.164354	0.0127272	-0.116351	-0.0976964	1	0.13082	-0.187813	0.110735
ΔNfL P.	0.0605378	-0.000672888	-0.294627	-0.39556	-0.0443043	-0.117243	-0.207884	-0.0199304	-0.00715572	-0.156513	0.0591187	0.133485	-0.151519	0.165417	0.0772401	-0.0675711	0.0502821	-0.15835	-0.0184977	0.203818	-0.0318886	0.19	0.0394025	0.0455833	0.161452	0.235631	0.166849	0.201033	-0.156469	-0.181423	-0.230956	-0.071173	0.0187796	0.101045	0.151581	0.0619101	0.19	0.0833754	0.27378	0.136348	0.359828	0.32283	0.232969	-0.433039	0.13082	1	0.273492	0.137115
ΔCAP2 P.	0.234803	-0.0775939	-0.0580718	-0.0712636	0.396103	-0.0633027	-0.355082	-0.0253495	-0.175269	-0.123176	-0.095039	-0.147477	-0.00209068	0.38133	0.0818978	0.0377194	0.0993075	-0.198719	-0.315588	0.0551418	-0.145128	0.186784	0.155467	0.333537	-0.158931	0.391384	0.468325	-0.101224	-0.259808	-0.266148	-0.244081	0.0828433	-0.129726	0.0808398	-0.0131992	0.0199503	0.186784	-0.120132	0.173652	0.236309	0.211239	0.143747	0.226404	-0.183732	-0.187813	0.273492	1	0.189817
ΔIRISIN P.	-0.0724841	0.0578628	0.207652	0.133422	0.253189	-0.262058	-0.0269905	-0.0774088	0.0788494	-0.0634829	-0.115585	0.00548213	0.169944	0.303404	0.04884	0.128935	0.262479	-0.0884599	-0.0199147	0.242551	-0.103772	0.307881	-0.0745318	0.0773637	0.228972	0.159356	0.0998713	-0.312997	0.0541444	0.227998	0.0782413	0.0113328	-0.0710289	-0.106413	0.0928563	0.11454	0.307881	0.122506	0.15208	0.200672	0.20944	-0.0835214	0.172585	0.000431752	0.110735	0.137115	0.189817

## Sheet: p values delta Robust
	AGE	ΔSPPB	ΔLHG	ΔRHG	ΔTINETTI	ΔMMSE	Δmt-ND1	ΔTFAM	ΔPINK1	ΔBNIP3	ΔULK1	ΔLC3B	ΔmTOR	ΔHIF1A	ΔNOS3	ΔBCL2	ΔBAX	ΔBCL2/BAX	ΔTP53	ΔIL6	ΔIL10	ΔIL6/IL10	ΔTNF-A	ΔIL-1B	ΔTGF-B	ΔIFN-G	ΔTREM1	ΔTREM2	ΔADAM10	ΔCASP8	ΔCASP1	Δccf-mtDNA	Δccf-nDNA	Δccf-mt/nDNA	ΔIL6 P.	ΔIL10 P.	ΔIL6/IL0 P.	ΔTNF-a P.	ΔIL-1b P.	ΔIFN-g P.	ΔTNFR1 P.	ΔTREM1 P.	ΔTREM2 P.	ΔCAF P.	ΔBDNF P.	ΔNfL P.	ΔCAP2 P.	ΔIRISIN P.
AGE		0.348776	0.115887	0.0479475	0.685645	0.0284805	0.0145094	0.233654	0.930913	0.848765	0.32138	0.513165	0.186242	0.507086	0.0228986	0.0629433	0.883004	0.0163387	0.0606292	0.216125	0.370278	0.846021	0.378078	0.851255	0.0353577	0.3944	0.15189	0.839921	0.725789	0.987424	0.499491	0.65087	0.812976	0.661222	0.404554	0.600078	0.846021	0.579033	0.113349	0.542523	0.163642	0.217439	0.230073	0.634678	0.877237	0.676223	0.139482	0.616909
ΔSPPB	0.348776		0.485127	0.338384	0.654586	0.644389	0.861161	0.282415	0.522533	0.114874	0.276535	0.862211	0.30586	0.498189	0.677255	0.920211	0.512865	0.504449	0.514285	0.595226	0.601696	0.926836	0.133561	0.189142	0.808092	0.496949	0.445879	0.554568	0.0279932	0.418185	0.0342686	0.573462	0.279838	0.353453	0.282791	0.073885	0.926836	0.244468	0.793545	0.0256354	0.836303	0.176564	0.755211	0.50871	0.0100305	0.9963	0.629659	0.689791
ΔLHG	0.115887	0.485127		3.85698e-11	0.762706	0.452665	0.182407	0.9862	0.285909	0.40544	0.153617	0.0405781	0.405629	0.984927	0.192549	0.522369	0.634384	0.169881	0.416796	0.280741	0.185148	0.831365	0.714205	0.82111	0.166886	0.0290009	0.265791	0.874178	0.369158	0.167646	0.497941	0.36672	0.391302	0.636765	0.937157	0.275663	0.831365	0.978504	0.284078	0.661545	0.542147	0.280886	0.123767	0.633019	0.355203	0.0378033	0.718364	0.147894
ΔRHG	0.0479475	0.338384	3.85698e-11		0.584913	0.383055	0.383109	0.467325	0.1391	0.521388	0.918015	0.387897	0.480344	0.356887	0.0594774	0.762683	0.700147	0.525601	0.15438	0.600486	0.234372	0.929219	0.63931	0.43584	0.147841	0.026874	0.464097	0.59678	0.236525	0.106615	0.308437	0.653878	0.693842	0.590778	0.652886	0.456883	0.929219	0.771686	0.0520611	0.610537	0.412163	0.213334	0.0821634	0.136938	0.326366	0.00446552	0.657938	0.355635
ΔTINETTI	0.685645	0.654586	0.762706	0.584913		0.346361	0.474498	0.14469	0.743983	0.393232	0.712139	0.924337	0.561604	0.913148	0.192731	0.584086	0.846116	0.938988	0.719549	0.691727	0.564354	0.676782	0.448283	0.679768	0.319151	0.179963	0.854445	0.573564	0.873644	0.504312	0.476153	0.195752	0.725438	0.319378	0.543544	0.723915	0.676782	0.701223	0.989759	0.98509	0.651147	0.668701	0.825009	0.251348	0.813101	0.762445	0.0114006	0.0792093
ΔMMSE	0.0284805	0.644389	0.452665	0.383055	0.346361		0.453573	0.00350574	0.879057	0.0178746	0.298273	0.929551	0.647203	0.243734	0.0660947	0.387054	0.216092	0.752286	0.770624	0.22207	0.839578	0.635361	0.872395	0.617347	0.0902246	0.390062	0.725476	0.565112	0.917335	0.528701	0.677113	0.195427	0.177681	0.0987275	0.908996	0.228536	0.635361	0.806504	0.662739	0.305498	0.167122	0.412202	0.15667	0.661681	0.352642	0.417443	0.694176	0.0659984
Δmt-ND1	0.0145094	0.861161	0.182407	0.383109	0.474498	0.453573		0.375962	0.968361	0.766794	0.115011	0.044681	0.210873	0.796345	0.523936	0.100269	0.532569	0.000138028	0.0647704	0.707922	0.244324	0.995836	0.0571888	0.190155	0.584684	0.223071	0.332424	0.730347	0.481234	0.381501	0.530572	0.75141	0.694192	0.367284	0.519955	0.32273	0.995836	0.162653	0.820982	0.779812	0.509285	0.707094	0.230204	0.926761	0.2516	0.151763	0.0245536	0.853943
ΔTFAM	0.233654	0.282415	0.9862	0.467325	0.14469	0.00350574	0.375962		7.68483e-05	9.55328e-09	0.00982564	0.000331382	0.0577259	0.880636	0.475282	0.0333465	0.300465	0.118875	0.744334	0.91749	0.387102	0.761135	0.373646	0.119536	0.637198	0.596259	0.832391	0.293602	0.483564	0.613471	0.519023	0.000137061	0.582555	0.37292	0.172661	0.720063	0.761135	0.0839773	0.679699	0.00144206	0.483585	0.679986	0.0266191	0.0941746	0.430343	0.890732	0.874991	0.593119
ΔPINK1	0.930913	0.522533	0.285909	0.1391	0.743983	0.879057	0.968361	7.68483e-05		1.38367e-06	0.000114426	0.00519769	1.5207e-05	0.199603	0.330341	1.9346e-05	0.283803	0.000997687	0.578555	0.634436	0.215669	0.784469	0.260817	0.154119	0.409705	0.675859	0.265159	0.255989	0.650536	0.578672	0.828872	0.235104	0.426789	0.232975	0.631566	0.277295	0.784469	0.0490563	0.223931	0.526338	0.0908291	0.123544	0.324961	0.046898	0.665986	0.960665	0.273046	0.586238
ΔBNIP3	0.848765	0.114874	0.40544	0.521388	0.393232	0.0178746	0.766794	9.55328e-09	1.38367e-06		0.050543	0.0015766	0.00538574	0.407375	0.214895	0.00551126	0.0442514	0.097499	0.647336	0.340723	0.100923	0.826005	0.0628984	0.029867	0.983357	0.255276	0.908657	0.327279	0.515578	0.672644	0.581156	0.0196994	0.368217	0.276299	0.166726	0.837628	0.826005	0.139102	0.701225	0.0900618	0.395002	0.151923	0.266596	0.691073	0.413341	0.277731	0.442933	0.6614
ΔULK1	0.32138	0.276535	0.153617	0.918015	0.712139	0.298273	0.115011	0.00982564	0.000114426	0.050543		0.021299	0.00652224	0.357375	0.414813	0.000380968	0.597505	0.000118461	0.927871	0.580084	0.619832	0.73601	0.0856193	0.0161373	0.0743918	0.628358	0.500166	0.283198	0.814566	0.577401	0.737257	0.00999447	0.758354	0.993927	0.116685	0.745019	0.73601	0.951966	0.0913515	0.0287037	0.571829	0.178276	0.867766	0.0307124	0.384533	0.683408	0.554475	0.424104
ΔLC3B	0.513165	0.862211	0.0405781	0.387897	0.924337	0.929551	0.044681	0.000331382	0.00519769	0.0015766	0.021299		0.24589	0.560991	0.508111	0.240747	0.810699	0.321124	0.646869	0.149714	0.0821507	0.362817	0.617554	0.987893	0.849852	0.582029	0.968153	0.226047	0.633506	0.859268	0.639814	0.0278697	0.16661	0.700423	0.0150036	0.999708	0.362817	0.285626	0.485572	0.00715653	0.491656	0.781251	0.273699	0.397351	0.0321208	0.365734	0.370284	0.970501
ΔmTOR	0.186242	0.30586	0.405629	0.480344	0.561604	0.647203	0.210873	0.0577259	1.5207e-05	0.00538574	0.00652224	0.24589		0.59568	0.906163	1.30158e-08	0.0116056	1.39672e-05	0.467268	0.548613	0.268927	0.909869	0.338436	0.813206	0.370458	0.523969	0.886249	0.194329	0.193324	0.0419913	0.0511233	0.833506	0.751803	0.419864	0.789818	0.221973	0.909869	0.566027	0.104967	0.310364	0.536905	0.287218	0.209694	0.822275	0.590142	0.293543	0.989649	0.238041
ΔHIF1A	0.507086	0.498189	0.984927	0.356887	0.913148	0.243734	0.796345	0.880636	0.199603	0.407375	0.357375	0.560991	0.59568		0.255858	0.159992	0.14791	0.732214	0.00167856	0.0029672	0.17356	0.000624549	0.513243	0.0507767	0.892857	7.14776e-06	1.57085e-06	0.331991	0.0371794	0.459045	0.438982	0.382561	0.435871	0.914138	0.336792	0.114854	0.000624549	0.16906	0.00406444	0.137922	0.0030233	0.646327	0.940158	0.060341	0.543276	0.342293	0.0452637	0.0764269
ΔNOS3	0.0228986	0.677255	0.192549	0.0594774	0.192731	0.0660947	0.523936	0.475282	0.330341	0.214895	0.414813	0.508111	0.906163	0.255858		0.336559	0.362131	0.113789	0.056624	0.612842	0.449092	0.678223	0.803489	0.802171	0.0751996	0.00215538	0.0697003	0.362131	0.927302	0.108265	0.638102	0.113161	0.477115	0.207943	0.339544	0.00366831	0.678223	0.628913	0.229121	0.799474	0.708779	0.571633	0.49446	0.153644	0.0644682	0.701769	0.717112	0.808845
ΔBCL2	0.0629433	0.920211	0.522369	0.762683	0.584086	0.387054	0.100269	0.0333465	1.9346e-05	0.00551126	0.000380968	0.240747	1.30158e-08	0.159992	0.336559		0.0010871	1.07974e-09	0.49176	0.583276	0.0148667	0.317058	0.0558278	0.244276	0.392724	0.716791	0.932318	0.0180881	0.954365	0.334227	0.295874	0.720834	0.313966	0.139947	0.564658	0.0120141	0.317058	0.212395	0.366686	0.875301	0.810742	0.131521	0.624528	0.208915	0.539773	0.641038	0.814879	0.37219
ΔBAX	0.883004	0.512865	0.634384	0.700147	0.846116	0.216092	0.532569	0.300465	0.283803	0.0442514	0.597505	0.810699	0.0116056	0.14791	0.362131	0.0010871		0.529664	0.627354	0.664057	0.910138	0.899641	0.630752	0.760401	0.0723344	0.886729	0.816136	0.0398287	0.34872	0.731023	0.377338	0.44893	0.4985	0.965418	0.464232	0.0461229	0.899641	0.374698	0.637648	0.471545	0.816417	0.364446	0.280485	0.23104	0.618895	0.72876	0.536745	0.0655483
ΔBCL2/BAX	0.0163387	0.504449	0.169881	0.525601	0.938988	0.752286	0.000138028	0.118875	0.000997687	0.097499	0.000118461	0.321124	1.39672e-05	0.732214	0.113789	1.07974e-09	0.529664		0.343638	0.348398	0.24317	0.993397	0.0700595	0.567178	0.700871	0.80205	0.844024	0.627327	0.406037	0.42964	0.217438	0.838149	0.548878	0.134303	0.344397	0.232366	0.993397	0.493425	0.918247	0.912738	0.667692	0.226947	0.286959	0.0696942	0.456737	0.272061	0.212933	0.541276
ΔTP53	0.0606292	0.514285	0.416796	0.15438	0.719549	0.770624	0.0647704	0.744334	0.578555	0.647336	0.927871	0.646869	0.467268	0.00167856	0.056624	0.49176	0.627354	0.343638		0.00958886	0.700408	0.0359003	0.855117	0.328547	0.157582	1.2442e-05	8.18237e-06	0.670618	0.263149	0.531252	0.750562	0.312443	0.685419	0.265149	0.798714	0.98611	0.0359003	0.513216	0.142822	0.0194515	0.0656179	0.312921	0.676742	0.0675861	0.0557438	0.913469	0.101858	0.906868
ΔIL6	0.216125	0.595226	0.280741	0.600486	0.691727	0.22207	0.707922	0.91749	0.634436	0.340723	0.580084	0.149714	0.548613	0.0029672	0.612842	0.583276	0.664057	0.348398	0.00958886		0.557521	4.59574e-06	0.299613	0.00584134	0.398197	0.00169892	0.00053671	0.375081	0.124165	0.574227	0.22329	0.904891	0.387976	0.361167	0.601629	0.698583	4.59574e-06	0.586915	0.644067	0.904608	0.186028	0.343541	0.335642	0.0540049	0.245671	0.155692	0.732034	0.0896663
ΔIL10	0.370278	0.601696	0.185148	0.234372	0.564354	0.839578	0.244324	0.387102	0.215669	0.100923	0.619832	0.0821507	0.268927	0.17356	0.449092	0.0148667	0.910138	0.24317	0.700408	0.557521		0.00123609	0.685968	0.443481	0.210861	0.782506	0.972664	0.0548308	0.54118	0.771751	0.378356	0.731783	0.809785	0.16396	0.945111	0.960402	0.00123609	0.10745	0.914837	0.399057	0.50082	0.658469	0.0709932	0.866875	0.892839	0.825997	0.365284	0.473276
ΔIL6/IL10	0.846021	0.926836	0.831365	0.929219	0.676782	0.635361	0.995836	0.761135	0.784469	0.826005	0.73601	0.362817	0.909869	0.000624549	0.678223	0.317058	0.899641	0.993397	0.0359003	4.59574e-06	0.00123609		0.157931	0.000786871	0.528218	0.0122102	0.000872285	0.145044	0.455918	0.142266	0.598096	0.362015	0.0555902	0.316246	0.351986	0.601719	0	0.188325	0.52236	0.62478	0.433575	0.820046	0.2891	0.0831868	0.122329	0.186301	0.242267	0.0296211
ΔTNF-A	0.378078	0.133561	0.714205	0.63931	0.448283	0.872395	0.0571888	0.373646	0.260817	0.0628984	0.0856193	0.617554	0.338436	0.513243	0.803489	0.0558278	0.630752	0.0700595	0.855117	0.299613	0.685968	0.157931		2.35599e-08	0.514027	0.942326	0.982761	0.200292	0.58441	0.504279	0.589376	0.323298	0.746758	0.544562	0.106055	0.825941	0.157931	0.68428	0.984535	0.200807	0.335221	0.557175	0.709755	0.474746	0.44528	0.819522	0.438734	0.665734
ΔIL-1B	0.851255	0.189142	0.82111	0.43584	0.679768	0.617347	0.190155	0.119536	0.154119	0.029867	0.0161373	0.987893	0.813206	0.0507767	0.802171	0.244276	0.760401	0.567178	0.328547	0.00584134	0.443481	0.000786871	2.35599e-08		0.0395644	0.401279	0.100107	0.366356	0.588891	0.856335	0.555185	0.0844653	0.625658	0.624907	0.0676541	0.776343	0.000786871	0.431608	0.451795	0.0837294	0.983433	0.423313	0.558615	0.409681	0.850439	0.791792	0.0890973	0.653811
ΔTGF-B	0.0353577	0.808092	0.166886	0.147841	0.319151	0.0902246	0.584684	0.637198	0.409705	0.983357	0.0743918	0.849852	0.370458	0.892857	0.0751996	0.392724	0.0723344	0.700871	0.157582	0.398197	0.210861	0.528218	0.514027	0.0395644		0.257335	0.108585	0.936461	0.128498	0.415302	0.168584	0.944761	0.301038	0.452572	0.415221	0.286293	0.528218	0.841098	0.95304	0.61173	0.296662	0.804472	0.0913111	0.409227	0.942389	0.34685	0.428474	0.179183
ΔIFN-G	0.3944	0.496949	0.0290009	0.026874	0.179963	0.390062	0.223071	0.596259	0.675859	0.255276	0.628358	0.582029	0.523969	7.14776e-06	0.00215538	0.716791	0.886729	0.80205	1.2442e-05	0.00169892	0.782506	0.0122102	0.942326	0.401279	0.257335		2.13091e-07	0.702314	0.0857709	0.614984	0.7478	0.0703047	0.838914	0.626231	0.358283	0.537478	0.0122102	0.431913	0.0567816	0.0814356	0.092931	0.975004	0.989291	0.0351528	0.0252938	0.166523	0.0435072	0.35323
ΔTREM1	0.15189	0.445879	0.265791	0.464097	0.854445	0.725476	0.332424	0.832391	0.265159	0.908657	0.500166	0.968153	0.886249	1.57085e-06	0.0697003	0.932318	0.816136	0.844024	8.18237e-06	0.00053671	0.972664	0.000872285	0.982761	0.100107	0.108585	2.13091e-07		0.494442	0.15827	0.171403	0.777382	0.328642	0.34039	0.385663	0.664647	0.511175	0.000872285	0.175663	0.0473699	0.0326133	0.0260487	0.934066	0.202563	0.0127289	0.627628	0.33075	0.0137494	0.56223
ΔTREM2	0.839921	0.554568	0.874178	0.59678	0.573564	0.565112	0.730347	0.293602	0.255989	0.327279	0.283198	0.226047	0.194329	0.331991	0.362131	0.0180881	0.0398287	0.627327	0.670618	0.375081	0.0548308	0.145044	0.200292	0.366356	0.936461	0.702314	0.494442		0.409839	0.0807838	0.00826275	0.589683	0.93326	0.598428	0.898852	0.374674	0.145044	0.603499	0.402013	0.373176	0.317396	0.5782	0.48239	0.563019	0.0795466	0.161544	0.528874	0.0268853
ΔADAM10	0.725789	0.0279932	0.369158	0.236525	0.873644	0.917335	0.481234	0.483564	0.650536	0.515578	0.814566	0.633506	0.193324	0.0371794	0.927302	0.954365	0.34872	0.406037	0.263149	0.124165	0.54118	0.455918	0.58441	0.588891	0.128498	0.0857709	0.15827	0.409839		0.0146354	4.16392e-08	0.745054	0.399739	0.661257	0.991897	0.502338	0.455918	0.740814	0.357766	0.778891	0.0111476	0.386994	0.722749	0.686013	0.65321	0.384539	0.190626	0.76474
ΔCASP8	0.987424	0.418185	0.167646	0.106615	0.504312	0.528701	0.381501	0.613471	0.578672	0.672644	0.577401	0.859268	0.0419913	0.459045	0.108265	0.334227	0.731023	0.42964	0.531252	0.574227	0.771751	0.142266	0.504279	0.856335	0.415302	0.614984	0.171403	0.0807838	0.0146354		0.00857074	0.130159	0.175027	0.599188	0.668172	0.305616	0.142266	0.878521	0.722202	0.737299	0.466469	0.462144	0.603069	0.638446	0.631192	0.312291	0.179643	0.201908
ΔCASP1	0.499491	0.0342686	0.497941	0.308437	0.476153	0.677113	0.530572	0.519023	0.828872	0.581156	0.737257	0.639814	0.0511233	0.438982	0.638102	0.295874	0.377338	0.217438	0.750562	0.22329	0.378356	0.598096	0.589376	0.555185	0.168584	0.7478	0.777382	0.00826275	4.16392e-08	0.00857074		0.12812	0.652043	0.446244	0.365124	0.115772	0.598096	0.815177	0.204841	0.788752	0.0367018	0.141232	0.931564	0.660226	0.570364	0.19596	0.219848	0.665163
Δccf-mtDNA	0.65087	0.573462	0.36672	0.653878	0.195752	0.195427	0.75141	0.000137061	0.235104	0.0196994	0.00999447	0.0278697	0.833506	0.382561	0.113161	0.720834	0.44893	0.838149	0.312443	0.904891	0.731783	0.362015	0.323298	0.0844653	0.944761	0.0703047	0.328642	0.589683	0.745054	0.130159	0.12812		0.221717	0.922746	0.00787299	0.0878239	0.362015	0.790338	0.363667	0.0512836	0.324116	0.0930057	0.163547	0.700721	0.26054	0.623311	0.606596	0.93774
Δccf-nDNA	0.812976	0.279838	0.391302	0.693842	0.725438	0.177681	0.694192	0.582555	0.426789	0.368217	0.758354	0.16661	0.751803	0.435871	0.477115	0.313966	0.4985	0.548878	0.685419	0.387976	0.809785	0.0555902	0.746758	0.625658	0.301038	0.838914	0.34039	0.93326	0.399739	0.175027	0.652043	0.221717		0.330395	0.87426	0.348512	0.0555902	0.654157	0.547118	0.692634	0.330787	0.780356	0.332737	0.359689	0.766439	0.897006	0.418866	0.624016
Δccf-mt/nDNA	0.661222	0.353453	0.636765	0.590778	0.319378	0.0987275	0.367284	0.37292	0.232975	0.276299	0.993927	0.700423	0.419864	0.914138	0.207943	0.139947	0.965418	0.134303	0.265149	0.361167	0.16396	0.316246	0.544562	0.624907	0.452572	0.626231	0.385663	0.598428	0.661257	0.599188	0.446244	0.922746	0.330395		0.502315	0.609986	0.316246	0.208441	0.961185	0.295669	0.226989	0.0379202	0.591519	0.0502224	0.610952	0.485045	0.615356	0.462026
ΔIL6 P.	0.404554	0.282791	0.937157	0.652886	0.543544	0.908996	0.519955	0.172661	0.631566	0.166726	0.116685	0.0150036	0.789818	0.336792	0.339544	0.564658	0.464232	0.344397	0.798714	0.601629	0.945111	0.351986	0.106055	0.0676541	0.415221	0.358283	0.664647	0.898852	0.991897	0.668172	0.365124	0.00787299	0.87426	0.502315		0.249727	0.351986	0.383184	0.165652	0.0304901	0.268633	0.178508	0.535779	0.859659	0.0421861	0.293342	0.934722	0.52128
ΔIL10 P.	0.600078	0.073885	0.275663	0.456883	0.723915	0.228536	0.32273	0.720063	0.277295	0.837628	0.745019	0.999708	0.221973	0.114854	0.00366831	0.0120141	0.0461229	0.232366	0.98611	0.698583	0.960402	0.601719	0.825941	0.776343	0.286293	0.537478	0.511175	0.374674	0.502338	0.305616	0.115772	0.0878239	0.348512	0.609986	0.249727		0.601719	0.002391	0.707234	0.0567735	0.0284184	0.837213	0.566459	0.893188	0.767957	0.6693	0.901469	0.428335
ΔIL6/IL0 P.	0.846021	0.926836	0.831365	0.929219	0.676782	0.635361	0.995836	0.761135	0.784469	0.826005	0.73601	0.362817	0.909869	0.000624549	0.678223	0.317058	0.899641	0.993397	0.0359003	4.59574e-06	0.00123609	0	0.157931	0.000786871	0.528218	0.0122102	0.000872285	0.145044	0.455918	0.142266	0.598096	0.362015	0.0555902	0.316246	0.351986	0.601719		0.188325	0.52236	0.62478	0.433575	0.820046	0.2891	0.0831868	0.122329	0.186301	0.242267	0.0296211
ΔTNF-a P.	0.579033	0.244468	0.978504	0.771686	0.701223	0.806504	0.162653	0.0839773	0.0490563	0.139102	0.951966	0.285626	0.566027	0.16906	0.628913	0.212395	0.374698	0.493425	0.513216	0.586915	0.10745	0.188325	0.68428	0.431608	0.841098	0.431913	0.175663	0.603499	0.740814	0.878521	0.815177	0.790338	0.654157	0.208441	0.383184	0.002391	0.188325		0.0256357	0.253958	0.351677	0.95499	0.13901	0.715272	0.0603939	0.564855	0.45437	0.396696
ΔIL-1b P.	0.113349	0.793545	0.284078	0.0520611	0.989759	0.662739	0.820982	0.679699	0.223931	0.701225	0.0913515	0.485572	0.104967	0.00406444	0.229121	0.366686	0.637648	0.918247	0.142822	0.644067	0.914837	0.52236	0.984535	0.451795	0.95304	0.0567816	0.0473699	0.402013	0.357766	0.722202	0.204841	0.363667	0.547118	0.961185	0.165652	0.707234	0.52236	0.0256357		0.472023	5.22593e-05	0.00104712	0.673144	0.407192	0.592782	0.0543688	0.277567	0.291738
ΔIFN-g P.	0.542523	0.0256354	0.661545	0.610537	0.98509	0.305498	0.779812	0.00144206	0.526338	0.0900618	0.0287037	0.00715653	0.310364	0.137922	0.799474	0.875301	0.471545	0.912738	0.0194515	0.904608	0.399057	0.62478	0.200807	0.0837294	0.61173	0.0814356	0.0326133	0.373176	0.778891	0.737299	0.788752	0.0512836	0.692634	0.295669	0.0304901	0.0567735	0.62478	0.253958	0.472023		0.146505	0.709092	0.257301	0.0114799	0.836056	0.345087	0.136888	0.162312
ΔTNFR1 P.	0.163642	0.836303	0.542147	0.412163	0.651147	0.167122	0.509285	0.483585	0.0908291	0.395002	0.571829	0.491656	0.536905	0.0030233	0.708779	0.810742	0.816417	0.667692	0.0656179	0.186028	0.50082	0.433575	0.335221	0.983433	0.296662	0.092931	0.0260487	0.317396	0.0111476	0.466469	0.0367018	0.324116	0.330787	0.226989	0.268633	0.0284184	0.433575	0.351677	5.22593e-05	0.146505		0.000950679	0.298758	0.210794	0.259122	0.0111024	0.184912	0.148653
ΔTREM1 P.	0.217439	0.176564	0.280886	0.213334	0.668701	0.412202	0.707094	0.679986	0.123544	0.151923	0.178276	0.781251	0.287218	0.646327	0.571633	0.131521	0.364446	0.226947	0.312921	0.343541	0.658469	0.820046	0.557175	0.423313	0.804472	0.975004	0.934066	0.5782	0.386994	0.462144	0.141232	0.0930057	0.780356	0.0379202	0.178508	0.837213	0.820046	0.95499	0.00104712	0.709092	0.000950679		0.634616	0.699158	0.930097	0.0222181	0.369914	0.564171
ΔTREM2 P.	0.230073	0.755211	0.123767	0.0821634	0.825009	0.15667	0.230204	0.0266191	0.324961	0.266596	0.867766	0.273699	0.209694	0.940158	0.49446	0.624528	0.280485	0.286959	0.676742	0.335642	0.0709932	0.2891	0.709755	0.558615	0.0913111	0.989291	0.202563	0.48239	0.722749	0.603069	0.931564	0.163547	0.332737	0.591519	0.535779	0.566459	0.2891	0.13901	0.673144	0.257301	0.298758	0.634616		0.00426799	0.421021	0.10349	0.154615	0.230717
ΔCAF P.	0.634678	0.50871	0.633019	0.136938	0.251348	0.661681	0.926761	0.0941746	0.046898	0.691073	0.0307124	0.397351	0.822275	0.060341	0.153644	0.208915	0.23104	0.0696942	0.0675861	0.0540049	0.866875	0.0831868	0.474746	0.409681	0.409227	0.0351528	0.0127289	0.563019	0.686013	0.638446	0.660226	0.700721	0.359689	0.0502224	0.859659	0.893188	0.0831868	0.715272	0.407192	0.0114799	0.210794	0.699158	0.00426799		0.51833	0.00264723	0.262867	0.997728
ΔBDNF P.	0.877237	0.0100305	0.355203	0.326366	0.813101	0.352642	0.2516	0.430343	0.665986	0.413341	0.384533	0.0321208	0.590142	0.543276	0.0644682	0.539773	0.618895	0.456737	0.0557438	0.245671	0.892839	0.122329	0.44528	0.850439	0.942389	0.0252938	0.627628	0.0795466	0.65321	0.631192	0.570364	0.26054	0.766439	0.610952	0.0421861	0.767957	0.122329	0.0603939	0.592782	0.836056	0.259122	0.930097	0.421021	0.51833		0.365179	0.239635	0.443933
ΔNfL P.	0.676223	0.9963	0.0378033	0.00446552	0.762445	0.417443	0.151763	0.890732	0.960665	0.277731	0.683408	0.365734	0.293543	0.342293	0.701769	0.641038	0.72876	0.272061	0.913469	0.155692	0.825997	0.186301	0.819522	0.791792	0.34685	0.166523	0.33075	0.161544	0.384539	0.312291	0.19596	0.623311	0.897006	0.485045	0.293342	0.6693	0.186301	0.564855	0.0543688	0.345087	0.0111024	0.0222181	0.10349	0.00264723	0.365179		0.083594	0.342357
ΔCAP2 P.	0.139482	0.629659	0.718364	0.657938	0.0114006	0.694176	0.0245536	0.874991	0.273046	0.442933	0.554475	0.370284	0.989649	0.0452637	0.717112	0.814879	0.536745	0.212933	0.101858	0.732034	0.365284	0.242267	0.438734	0.0890973	0.428474	0.0435072	0.0137494	0.528874	0.190626	0.179643	0.219848	0.606596	0.418866	0.615356	0.934722	0.901469	0.242267	0.45437	0.277567	0.136888	0.184912	0.369914	0.154615	0.262867	0.239635	0.083594		0.234567
ΔIRISIN P.	0.616909	0.689791	0.147894	0.355635	0.0792093	0.0659984	0.853943	0.593119	0.586238	0.6614	0.424104	0.970501	0.238041	0.0764269	0.808845	0.37219	0.0655483	0.541276	0.906868	0.0896663	0.473276	0.0296211	0.665734	0.653811	0.179183	0.35323	0.56223	0.0268853	0.76474	0.201908	0.665163	0.93774	0.624016	0.462026	0.52128	0.428335	0.0296211	0.396696	0.291738	0.162312	0.148653	0.564171	0.230717	0.997728	0.443933	0.342357	0.234567

## Sheet: Delta values Frail
AGE	SEX	ΔSPPB	ΔRHG	ΔLHG	ΔTINETTI	ΔMMSE	Δmt-ND1	ΔTFAM	ΔPINK1	ΔBNIP3	ΔULK1	ΔLC3B	ΔmTOR	ΔHIF1A	ΔNOS3	ΔBCL2	ΔBAX	ΔBCL2/BAX	ΔTP53	ΔIL6	ΔIL10	ΔIL6/IL10	ΔTNF-A	ΔIL-1B	ΔTGF-B	ΔIFN-G	ΔTREM1	ΔTREM2	ΔADAM10	ΔCASP8	ΔCASP1	Δccf-mtDNA	Δccf-nDNA	Δccf-mt/nDNA	ΔIL6 P.	ΔIL10 P.	ΔIL6/IL0 P.	ΔTNF-a P.	ΔIL-1b P.	ΔIFN-g P.	ΔTNFR1 P.	ΔTREM1 P.	ΔTREM2 P.	ΔCAF P.	ΔBDNF P.	ΔNfL P.	ΔCAP2 P.	ΔIRISN P.
77	0	2	4	2	2	0	1211.2	-104.81	-242.66	-22.88	-568.59	-446.02	-2.42	-1.22	0.19	16.61	-62.56	1.35	-0.6	-185.5	913.98	-2.34	-2.84	-4.89	0.19	0.36	2.95	593.8	-0.199	0.13	0.53	-172.9	-0.24	97867.9	-0.73	0.21	-2.34	1.44	-0.05	-0.32	-103	19	-718	-20.96	8401	6.5		-4.25
78	0	2	1	1	0	0	162.01	41.06	238.45	238.49	100.1	16.84	-154.36	-0.49	0.16	-88.37	-119.96	-0.17	0.31	-47.68	1040.97	-2.09	-2.55	-4.65	2.02	0.03	0.06	-222.65	-0.052	-0.21	0.25	-865.49	-0.1	6814.18	0.1	0.33	-2.09	2.04	0.09	0.14	12	65	3346	1.61	438	-0.3		-3.5
71	0	1	-1	2	0	0	34.82	-19.58	80.52	157.82	2.75	59.16	-65.9	1.96	-0.13	-51.73	-94.69	0.23	-1.08	77.03	201.75	-0.74	-3.76	-0.46	0.86	0.55	6.43	417.71	-0.265	-0.18	-0.22	-71.81	-0.9	275.68	-0.06	-0.05	-0.74	0.26	0.06	-0.07	83	-26	101	-0.59	1051	5.5		1.25
83	0	2	4	3	1	0	162.4	28.4	186.47	91.11	143.37	290.15	-120.13	1.69	0.22	-81.08	-56.68	-0.46	-0.15	126.19	58.7	0.61	-2.73	3.25	1.01	1	2.44	2342.84				-2.74	-0.39	958.83	-9.42	-1.99	0.61	-1.76	0.04	0.03	-397	-12	-5337		13572	9.4		-19.65
88	1	0	-6	-4	0	-5	218.66	-62.31	-132.76	-85.91	49.11	-47.58	17.04	0.34	0.42	-16.73	-32.13	-0.04	0.22	-159.52	-176.33	-0.13	0.07	-0.1	2.37	-0.15	-1.9	458.48	0.035	-0.38	0.62	-52.95	-0.53	577.35	0.63	-0.48	-0.13	1.18	-0.04	-0.02	178	-41	-5635	-1.16	-12281	1.5	4.45	-2.65
84	1	4	3	6		0	220.82	-90.48	-198.24	-146.93	-373.63		322.62	0.43		0.54	-62.07	0.18	-0.06	-224.73	150.79	-15.8	-0.14	-3.03	0.52	-0.42	0.9	-98.74	0.18	-0.01	-0.23	-91.47	-2.07	249.64	-4	0.49	-15.8	1.21	0.88	0.2	-108	86	-152	48.83	2712	-3.6	6.53	-252.1
81	0	3	1	2	0	1	255.15	-96.12	-191.15	-317.69	-95.64	-17.72	110.96	0.12	0.5	20.16	3.32	0.2	-0.17	9.63	61.16	0.01	0.04	-0.01	0.26	0.07	0.29	339.39	0.33	0.31	0.44	-41.95	-0.28	806.93	-0.74	-0.06	0.01	0.59	0.08	-0.03	65	58	4100	-1.63	-713	0	-19.88	-68
91	0	1	8	5	0	1	246.48	-63.52	24.31	-8.88	77.84	-52.53	141.19	-3.45	0.99	13.77	-1.8	0.12	0.89	-23.83	121.75	-0.61	-0.08	-0.2	1.09	-0.06	-3.78	92.56	-0.688	-0.36	-1.07	14.48	-0.68	4713.1	-0.19	0.63	-0.61	1.73	0.09	0.11	67	-26	12859	1.67	3519	11.9	2.03	-3.5
84	1	2	7	12	2	1	108.94	-245.59	-213.58	-114.24	-562.37	-126.77	62.92	-0.58	-0.05	39.69	1.73	0.31	-0.66	-18.09	32.21	-0.3	-0.22	-0.25	1.02	-0.24	0.81	-134.71	0.095	-0.02	-0.49	-72.88	-0.58	2122.9	-0.42	0.58	-0.3	0.63	0.23	0.49	131	-19	-6816	-2.2	-3493	-8	16.15	-10.25
84	1	3	12	16	0	1	69.06	-74.49	-51.73	-26.34	-40.18	-30.97	136.08	1.62	-0.94	26.42	-21.74	0.93	-1.35	91.21	252.7	0.22	1.95	2.35	-0.48	0.58	4.25	-11.93	-0.316	-0.02	-0.64	16.79	-0.79	3137.13	-0.18	0.38	0.22	-1.6	0.42	0.06	-168	87	-350	1.64	835	-2.5	0.1	18.3
83	0	3	7	-18	0	0	238.1	-52.52	-211.88	79.41	5.77	141.48	-11.34			-53.34	-56.68	-0.15		-1.29	12874.4	-0.14						-167.1				-103.64	-0.49	3192.92	-1.22	0.44	-0.14	0.13	-0.13	-0.11	14	5	763	1.15	-2760	-13.6	-1.05	4.85
85	1	3	10	7	0	0	238.79	-15.22	155.99	87.53	-91.34	266.38	-41.89	3.07	0.56	-26.99	-60.24	0.23	-0.23	38.29	408.22	0.01	-0.13	0.31	-0.06	0.23	3.92	178.02	-0.86	0.41	-0.95	858.62	-1.41	18233.8	-0.7	0.47	0.01	0.4	0.18	-0.26	-254	51	-1222	34.07	2290	-26.9	1.47	-5.45
75	0	2	2	3	0	-1	700.29	-79.05	-10.75	-55	-123.06	-65.51	200.13	0.85	-0.27	42.9	26.18	0.22	0.32	-120.14	300.07	-0.39	0.7	0.33	0.59	0.88	0.17	-78.27	0.229	0.67	-0.06	-13.06	-0.62	20229.3	-0.7	0.32	-0.39	2.89	-0.46	0.31	-70	-202	-5953	-1.63	-1636	-3.1	-0.2	-16.95
86	1	1	4	2	1	1	131.94	-297.05	-112.61	-113.67	-131.67	20.46	69.38	-0.53	0.37	40.69	13.97	0.3	0.6	-9.2	134.72	-0.27	-0.35	-1.1	0.3	0.01	0.2	-101.65	-0.213	0.09	-0.37	-233.26	-0.67	121953	4.78	0.11	-0.27	1.2	-0.24	0.18	80	21	3285	-0.23	-3629	-13	0.21	11.65
80	1	1	0	6	0	0	121.78	-100.18	-14.65	-12.24	-135.99	-30.61	83.51			71.01	44.87	0.19		-105.57	-628.25	0.46						1.56				-56.23	-0.42	3551.48	-0.37	-0.38	0.46	1	0.1	-0.66	77	37	11336	-0.1	-4398	-15.3	-6.94	40.95
72	0	3	1	4	1	-1	-30.71	-102.89	-63.49	34.75	-239.39	-17.66	17.7			62.2	-1.34	0.65		60.53	9556.38	-0.5						-27.17				2443.06	-0.88	40446.1	-0.4	-0.26	-0.5	0.16	-0.01	0.11	-251	-37	-5242	-0.36	-2207	-18	-0.03	-0.65

[truncated: 4 more sheets: Corr Delta Frail, p values Corr Delta Frail, Descriptive statistics all, Descriptive statistics sex]
